# Supplementary material for: Sequential induction of three recombination directionality factors directs assembly of tripartite integrative and conjugative elements
Source: PLoS Genet. 2018 Mar 22;14(3):e1007292. doi: 10.1371/journal.pgen.1007292 (PMC5882170; doi:10.1371/journal.pgen.1007292)
Supplement: S1 Dataset — (XLSX) [file pgen.1007292.s008.xlsx]

## Sheet: DEseq2 output new
		DESeq2 Output (Post-filter)						TPM values (Post-filter)
Locus ID_Gene name	Location	Base mean	Log2 fold-change	Log2 fold-change standard error	Test statistic	P-value	Adjusted P-value	QS- (1)	QS- (2)	QS- (3)	QS+ (1)	QS+ (2)	QS+ (3)	Mean QS-	Standard error QS-	Mean QS+	Standard error QS+
ffs	Chromosome	7618.33	-0.16329	0.25302	-0.645365	0.518691	0.854013	1356.2	994.09	499.242	1146.62	1250.95	565.889	949.845	248.371	987.82	213.105
Mesci_0001	Chromosome	2117.53	0.0315022	0.20172	0.156168	0.875901	0.976324	20.1757	32.0433	5.14805	24.9046	17.7024	18.4573	19.1223	7.78182	20.3548	2.28533
Mesci_0002	Chromosome	3781.07	0.198147	0.136932	1.44704	0.147885	0.559696	47.3634	54.1671	17.4558	60.5019	48.421	49.5623	39.6621	11.2755	52.8284	3.85086
Mesci_0003	Chromosome	1054.75	0.0663175	0.223794	0.296333	0.766976	0.949446	10.9456	12.4674	6.80504	15.1281	13.2525	12.7624	10.0727	1.69185	13.7143	0.720895
Mesci_0004	Chromosome	101.159	0.107203	0.195968	0.547046	0.584347	0.885955	1.55084	2.56465	0.773669	2.67413	1.63366	1.84881	1.62972	0.518515	2.0522	0.317108
Mesci_0005	Chromosome	64.3917	0.0767855	0.236733	0.324355	0.745669	0.94264	2.07986	1.88809	0.747563	3.07665	1.27533	1.80025	1.57184	0.415838	2.05074	0.534865
Mesci_0006	Chromosome	607.101	0.0175051	0.152666	0.114662	0.908713	0.982037	9.74137	11.2184	2.86999	10.5221	8.01788	8.25388	7.94327	2.57223	8.93128	0.798308
Mesci_0007	Chromosome	607.101	0.47474	0.196206	2.4196	0.0155375	0.199287	33.5139	36.0834	16.8335	59.6487	49.7628	47.778	28.8103	6.03415	52.3965	3.67108
Mesci_0008	Chromosome	91.4175	-0.131564	0.193932	-0.6784	0.497518	0.845313	3.32369	4.92187	1.16477	4.11957	2.42765	2.89579	3.13678	1.0886	3.14767	0.504391
Mesci_0009	Chromosome	430.746	0.0269819	0.228989	0.117831	0.906202	0.982037	12.0225	24.7233	3.73682	21.1306	10.3532	12.2353	13.4942	6.10279	14.573	3.32351
Mesci_0010	Chromosome	732.772	-0.223749	0.250034	-0.894874	0.370854	0.780442	22.4752	44.0166	4.46321	22.8925	17.2522	15.7585	23.6517	11.4332	18.6344	2.17227
Mesci_0011	Chromosome	1353.67	-0.301204	0.134558	-2.23848	0.02519	0.257721	17.3534	23.5356	6.7064	18.3767	13.0995	12.086	15.8651	4.91483	14.5207	1.95005
Mesci_0012	Chromosome	590.548	-0.308753	0.180792	-1.70779	0.087676	0.453167	11.7801	13.1166	5.021	9.6719	9.18993	8.74794	9.97258	2.50567	9.20326	0.266809
Mesci_0013	Chromosome	921.666	0.0783421	0.145962	0.536731	0.591453	0.886162	8.63999	10.159	3.23363	9.91271	8.20752	8.62678	7.34421	2.10155	8.91567	0.513
Mesci_0014	Chromosome	78.0032	-0.419358	0.206075	-2.03498	0.0418533	0.33589	1.0802	1.83297	0.52564	1.1408	0.887142	0.7495	1.14627	0.378838	0.925816	0.114603
Mesci_0015	Chromosome	7326.19	-0.203194	0.215342	-0.943588	0.34538	0.76229	53.6092	92.4242	13.5127	52.7988	42.6392	40.9869	53.1821	22.7808	45.475	3.69286
Mesci_0016	Chromosome	6729.24	-0.253855	0.249116	-1.01902	0.308192	0.733114	294.965	820.689	107.682	486.779	251.176	251.455	407.779	213.417	329.803	78.488
Mesci_0017	Chromosome	232.096	-0.229699	0.1782	-1.289	0.197398	0.624115	2.78644	4.44774	1.43553	3.19874	2.61314	2.58109	2.8899	0.871089	2.79766	0.200753
Mesci_0018	Chromosome	365.917	-0.418833	0.179815	-2.32924	0.0198463	0.226895	5.02058	9.33935	2.37344	5.88867	3.85507	3.87657	5.57779	2.0301	4.5401	0.674314
Mesci_0019	Chromosome	302.457	-0.334304	0.20303	-1.64657	0.0996457	0.473891	8.16792	17.3768	4.61438	11.4872	7.26481	7.49448	10.053	3.80286	8.74884	1.3708
Mesci_0020	Chromosome	6839.08	-0.175362	0.118293	-1.48243	0.138225	0.547215	40.9903	53.6875	14.994	42.0982	32.542	34.1457	36.5573	11.3877	36.262	2.9546
Mesci_0021	Chromosome	850.695	-0.473058	0.16345	-2.89421	0.00380114	0.0866917	19.9843	28.4712	9.34018	18.5063	12.5099	16.0136	19.2652	5.53434	15.6766	1.73918
Mesci_0022	Chromosome	3215.97	-0.375999	0.124479	-3.02058	0.00252291	0.0653027	33.252	44.3994	11.9257	29.3402	23.468	23.3018	29.859	9.52661	25.37	1.98567
Mesci_0023	Chromosome	1721.02	-0.38252	0.205533	-1.86111	0.0627289	0.396134	34.5806	51.8537	22.1791	37.776	28.9874	31.5709	36.2045	8.60471	32.7781	2.60786
Mesci_0024	Chromosome	12.1833	-0.330767	0.277462	-1.19212	0.233216	0.662351	1.00898	2.33567	0.362657	1.39926	0.655081	0.597545	1.23577	0.580737	0.883961	0.258182
Mesci_0025	Chromosome	729.75	-0.193137	0.243918	-0.791812	0.42847	0.813291	12.5964	15.092	9.30386	13.9471	13.6043	13.2332	12.3308	1.67616	13.5949	0.20614
Mesci_0026	Chromosome	3326.37	-0.107241	0.172043	-0.623336	0.533064	0.861208	35.6936	63.0649	12.9168	45.808	33.555	31.657	37.2251	14.4968	37.0067	4.43465
Mesci_0027	Chromosome	462.088	0.166379	0.174977	0.950861	0.341675	0.761345	12.5786	18.4105	6.73092	20.4571	15.3143	15.5178	12.5734	3.37162	17.0964	1.68138
Mesci_0028	Chromosome	894.236	0.0148581	0.205366	0.0723495	0.942324	0.985914	7.82101	7.70845	3.90113	9.74683	7.06977	7.93541	6.47686	1.28828	8.25067	0.788712
Mesci_0029	Chromosome	112.203	0.105349	0.210866	0.499602	0.617355	0.894905	2.39927	5.19465	1.31943	4.64161	3.16738	3.14787	2.97111	1.15464	3.65229	0.494692
Mesci_0030	Chromosome	1659.1	0.215971	0.153102	1.41064	0.158351	0.569462	18.3721	23.1431	8.32823	27.7476	19.6992	22.2037	16.6145	4.36605	23.2168	2.37796
Mesci_0031	Chromosome	310.165	0.20891	0.178258	1.17195	0.241216	0.66775	8.90962	9.81325	3.06456	13.4194	7.20022	9.26346	7.26248	2.11511	9.96104	1.8289
Mesci_0032	Chromosome	1390.07	0.237789	0.160698	1.47973	0.138946	0.547626	20.2334	21.5211	5.74449	24.0672	19.2856	19.7833	15.833	5.05793	21.0454	1.51773
Mesci_0033	Chromosome	500.161	-0.0889647	0.14728	-0.604051	0.54581	0.868952	5.31968	7.53026	1.78026	5.86854	4.50968	4.67161	4.87673	1.67459	5.01661	0.428521
Mesci_0034	Chromosome	246.535	-0.416214	0.163985	-2.53812	0.0111449	0.164327	4.51458	7.2329	2.02327	4.65161	3.20589	3.52846	4.59025	1.50436	3.79532	0.438154
Mesci_0035	Chromosome	126.994	-0.20569	0.211011	-0.974783	0.329668	0.753276	3.90954	6.71473	1.10775	4.7015	2.81619	2.99525	3.91067	1.61859	3.50431	0.600822
Mesci_0036	Chromosome	131.762	-0.369222	0.174098	-2.12077	0.0339415	0.301145	3.08348	3.98316	1.31198	2.87776	2.14624	2.25513	2.79288	0.784672	2.42638	0.22787
Mesci_0037	Chromosome	88.8625	-0.0295256	0.201948	-0.146204	0.88376	0.978038	1.25051	1.60551	0.385262	1.43338	0.861606	1.21377	1.08043	0.362377	1.16959	0.16653
Mesci_0038	Chromosome	199.493	-0.0708372	0.207047	-0.342132	0.732252	0.938371	2.45892	2.82112	1.3652	2.99285	2.42299	2.37384	2.21508	0.437613	2.59656	0.198654
Mesci_0039	Chromosome	401.486	-0.304951	0.256994	-1.18661	0.235381	0.665723	2.92742	3.61645	2.5405	3.1989	3.21352	2.75721	3.02812	0.314654	3.05654	0.149726
Mesci_0040	Chromosome	302.705	-0.0449003	0.202123	-0.222144	0.824202	0.966731	9.44619	14.8655	2.45711	11.5119	7.17084	8.4848	8.92293	3.59153	9.05585	1.28527
Mesci_0041	Chromosome	66.493	-0.249686	0.217166	-1.14974	0.250249	0.673483	3.07868	5.69649	1.01544	3.57887	2.42996	2.47504	3.26354	1.35446	2.82795	0.375681
Mesci_0042	Chromosome	345.971	-0.0384673	0.177906	-0.216222	0.828815	0.967404	3.20839	5.88677	1.53024	4.97484	3.15658	3.54978	3.5418	1.26862	3.89373	0.552343
Mesci_0043	Chromosome	537.792	-0.193926	0.136734	-1.41827	0.156112	0.568737	6.66859	8.9088	2.39041	7.25471	5.22672	5.0865	5.98927	1.9121	5.85597	0.700536
Mesci_0044	Chromosome	1415.02	0.11184	0.134416	0.832046	0.405383	0.801735	14.822	19.5058	6.06404	19.8011	14.3236	16.4171	13.464	3.93927	16.8473	1.59578
Mesci_0045	Chromosome	190.238	0.0388879	0.202917	0.191644	0.848021	0.969355	2.6021	2.24745	1.04751	2.84564	2.19893	2.3505	1.96568	0.470366	2.46503	0.195275
Mesci_0046	Chromosome	111.905	0.0913726	0.212567	0.429853	0.667302	0.916588	1.56952	1.49605	0.597981	1.55628	1.63042	1.44432	1.22118	0.312322	1.54368	0.0540913
Mesci_0047	Chromosome	294.807	0.206482	0.1751	1.17923	0.238308	0.66775	1.38568	1.37791	0.503297	1.80156	1.42445	1.28328	1.08896	0.292841	1.5031	0.154695
Mesci_0049	Chromosome	125.814	-0.213928	0.237147	-0.902088	0.36701	0.77693	2.46729	2.24664	1.42974	2.46045	1.89129	2.20338	2.04789	0.315569	2.18504	0.164558
Mesci_0050	Chromosome	77.7212	-0.0784274	0.215835	-0.363367	0.716331	0.931181	1.7031	1.36418	0.504119	1.55605	1.14187	1.214	1.19046	0.356847	1.30397	0.127747
Mesci_0051	Chromosome	94.5927	-0.177902	0.234293	-0.759315	0.447664	0.821759	1.68711	1.55383	0.727677	1.30172	1.11527	1.62659	1.32287	0.300074	1.34786	0.149397
Mesci_0052	Chromosome	211.402	-0.181103	0.235783	-0.768092	0.442433	0.818957	3.13463	2.76637	1.50605	2.35515	2.69066	2.69696	2.46902	0.493082	2.58092	0.1129
Mesci_0053	Chromosome	1940.27	0.10658	0.185453	0.574702	0.565493	0.877979	19.3498	16.3005	6.38171	21.3769	16.0067	16.6044	14.0107	3.91473	17.996	1.69924
Mesci_0054	Chromosome	538.527	0.0433903	0.20278	0.213978	0.830565	0.967487	5.26757	5.90222	2.86549	7.37964	5.53711	5.37728	4.67843	0.924797	6.09801	0.642473
Mesci_0055	Chromosome	362.918	-0.194807	0.209094	-0.93167	0.351507	0.767033	7.62228	11.0839	4.48402	8.99957	6.17462	8.79251	7.73006	1.90597	7.9889	0.909106
Mesci_0056	Chromosome	1603.12	-0.0258447	0.186424	-0.138634	0.88974	0.978421	31.7561	27.5638	8.49158	31.0644	22.847	21.5503	22.6038	7.15916	25.1539	2.97885
Mesci_0057	Chromosome	141.022	-0.0924967	0.224425	-0.412149	0.68023	0.92079	6.1973	8.0334	1.16477	6.04972	4.04609	4.65598	5.13182	2.05312	4.91726	0.59297
Mesci_0058	Chromosome	248.074	-0.0915333	0.245986	-0.372108	0.709813	0.929298	13.3845	19.3061	2.36936	16.2884	7.96341	8.96147	11.6867	4.96238	11.0711	2.62451
Mesci_0059	Chromosome	908.483	-0.0480057	0.181212	-0.264915	0.791075	0.960359	7.52127	7.59239	3.25745	8.32072	6.30242	6.82588	6.1237	1.43327	7.14967	0.604708
Mesci_0060	Chromosome	56.7456	0.186525	0.216329	0.86223	0.388561	0.792549	1.91706	2.63793	0.522226	2.46269	1.80511	2.16955	1.6924	0.620994	2.14578	0.190198
Mesci_0061	Chromosome	424.116	-0.152722	0.215789	-0.707741	0.479106	0.84016	5.87449	6.91235	3.57177	7.08956	5.5512	5.67106	5.45287	0.987116	6.10394	0.494023
Mesci_0062	Chromosome	167.846	-0.0416808	0.175329	-0.23773	0.812091	0.965012	7.2475	10.7866	3.26534	10.2173	6.23397	7.36882	7.09982	2.17247	7.94003	1.18483
Mesci_0063	Chromosome	245.779	-0.194226	0.160083	-1.21328	0.225023	0.652644	4.56142	6.09105	1.48085	4.48928	3.62316	3.45887	4.04444	1.35572	3.8571	0.319626
Mesci_0064	Chromosome	104.253	-0.216817	0.194138	-1.11682	0.264071	0.687218	2.4221	2.78629	0.802323	2.11213	1.96255	1.63128	2.00357	0.609756	1.90199	0.142072
Mesci_0065	Chromosome	1629.05	0.264592	0.263596	1.00378	0.315486	0.742582	24.9387	65.7391	5.46361	51.8517	32.7167	36.6288	32.0471	17.7593	40.3991	5.83662
Mesci_0066	Chromosome	1129.12	0.201755	0.129685	1.55573	0.119773	0.516744	8.49196	10.2996	2.88087	11.2531	8.47768	8.63085	7.22414	2.23345	9.45386	0.900683
Mesci_0067	Chromosome	634.392	0.414344	0.144283	2.87174	0.00408215	0.0892107	4.37602	5.33514	1.47997	6.79189	5.43038	4.96215	3.73037	1.15877	5.72814	0.548781
Mesci_0068	Chromosome	606.723	0.0475571	0.141945	0.335039	0.737595	0.939831	7.33301	10.4899	3.05187	10.3728	6.77116	7.67992	6.95824	2.15532	8.27464	1.0814
Mesci_0069	Chromosome	380.895	0.224777	0.1467	1.53222	0.125468	0.524726	4.24017	5.90139	1.65873	6.44097	4.34282	5.07396	3.93343	1.23432	5.28592	0.614887
Mesci_0070	Chromosome	670.17	0.0992984	0.15457	0.642419	0.520601	0.855424	5.64335	6.63321	2.39674	7.59096	5.21496	5.92408	4.8911	1.2795	6.24333	0.704223
Mesci_0071	Chromosome	594.894	0.160554	0.196101	0.818733	0.412939	0.806849	8.36745	12.5946	2.81995	14.9979	7.99635	7.39422	7.92732	2.83026	10.1295	2.4404
Mesci_0072	Chromosome	153.522	-0.355841	0.229848	-1.54816	0.121585	0.519	4.70856	8.96569	3.62537	6.63779	4.78347	4.23334	5.76654	1.62985	5.2182	0.727344
Mesci_0073	Chromosome	69.5867	-0.169866	0.230974	-0.735433	0.462076	0.830994	1.10879	2.01036	0.301356	1.36495	0.959846	0.780515	1.14017	0.493595	1.0351	0.172858
Mesci_0074	Chromosome	90.7458	-0.143284	0.207839	-0.6894	0.490572	0.844931	1.6487	1.43834	0.506214	1.37185	1.14904	1.16863	1.19775	0.35106	1.22984	0.071231
Mesci_0075	Chromosome	157.109	-0.330656	0.216497	-1.5273	0.126686	0.527074	1.67533	1.46963	0.768236	1.57744	0.984666	1.15205	1.3044	0.27458	1.23805	0.176439
Mesci_0076	Chromosome	584.137	0.0653298	0.144014	0.453635	0.650092	0.91117	6.37241	8.50774	2.57766	9.04134	6.24147	5.92153	5.81927	1.73407	7.06811	0.990929
Mesci_0077	Chromosome	86.9432	-0.152955	0.20985	-0.728879	0.466076	0.833914	1.06555	2.14113	0.521694	1.50966	0.972271	1.16501	1.24279	0.475818	1.21565	0.157182
Mesci_0078	Chromosome	68.1951	0.0965901	0.233683	0.413339	0.679359	0.920687	0.972988	2.10093	0.329737	1.72041	0.947571	1.24428	1.13455	0.517643	1.30409	0.225096
Mesci_0079	Chromosome	64.1898	-0.108143	0.246107	-0.439414	0.660361	0.915834	0.692072	1.57514	0.245198	1.11059	0.502821	0.783697	0.837471	0.390744	0.799036	0.175615
Mesci_0080	Chromosome	36.39	0.0215308	0.250358	0.0859997	0.931467	0.985658	0.41359	0.987738	0.219555	0.741227	0.633442	0.4435	0.540294	0.230627	0.606056	0.0870303
Mesci_0081	Chromosome	19.2293	0.0444609	0.269845	0.164764	0.869129	0.975004	0.252997	0.321539	0.121247	0.456116	0.146008	0.276613	0.231928	0.0587713	0.292912	0.0898905
Mesci_0082	Chromosome	33.3692	-0.345536	0.244223	-1.41484	0.157116	0.568737	0.214026	0.361007	0.125069	0.212556	0.209182	0.166067	0.233367	0.0687926	0.195935	0.0149656
Mesci_0083	Chromosome	0.88802	0.281517	0.172269	1.63417	0.102224	NA	0	0	0	0.435324	0.113224	0.214503	0	0	0.25435	0.0950929
Mesci_0084	Chromosome	229.316	0.212608	0.223682	0.950495	0.341861	0.761345	2.64957	6.05084	1.08773	5.49836	2.92924	4.17082	3.26271	1.46516	4.19947	0.741782
Mesci_0085	Chromosome	86.4431	-0.0371032	0.268369	-0.138255	0.890039	0.978509	8.89396	11.602	0.838141	7.89802	6.34054	5.63837	7.11137	3.23256	6.62564	0.667699
Mesci_0086	Chromosome	86.0829	-0.377114	0.207458	-1.81779	0.0690968	0.410205	3.43333	5.18274	0.93082	3.04727	2.3494	2.09141	3.1823	1.23382	2.49602	0.285507
Mesci_0087	Chromosome	52.9641	-0.477106	0.239028	-1.99602	0.0459317	0.350455	1.14462	2.59299	0.762983	1.16888	0.990865	1.12348	1.5002	0.557393	1.09441	0.0534046
Mesci_0088	Chromosome	21.093	0.120253	0.257663	0.466705	0.640711	0.905377	0.686016	0.968114	0.161394	0.830287	0.64785	0.715958	0.605175	0.236362	0.731365	0.0532253
Mesci_0089	Chromosome	21.0279	0.0866066	0.270217	0.320507	0.748584	0.94377	0.856103	0.749412	0.15825	0.890435	0.397019	0.852442	0.587922	0.217032	0.713299	0.15852
Mesci_0090	Chromosome	339.757	-0.10788	0.198356	-0.543873	0.586529	0.886013	14.8124	30.0545	5.79647	20.2018	13.2897	16.2486	16.8878	7.07917	16.58	2.00222
Mesci_0091	Chromosome	219.355	0.103857	0.182272	0.569788	0.568821	0.880186	1.89796	2.17754	0.613096	2.35209	1.41229	2.00007	1.56287	0.481694	1.92148	0.274129
Mesci_0092	Chromosome	134.41	0.0972658	0.224153	0.433926	0.664342	0.916553	1.55463	1.08037	0.423903	1.75451	1.03642	1.16247	1.01963	0.327822	1.3178	0.221368
Mesci_0093	Chromosome	322.523	0.0371858	0.208825	0.178071	0.858667	0.971278	2.07885	2.00386	1.0409	2.74472	1.93017	2.00402	1.70787	0.334188	2.2263	0.260085
Mesci_0094	Chromosome	36.3416	0.149008	0.246399	0.604743	0.54535	0.868582	1.05285	0.955771	0.479338	1.72778	0.911417	0.943282	0.829319	0.17722	1.19416	0.266968
Mesci_0095	Chromosome	421.603	-0.131875	0.25331	-0.520608	0.60264	0.890149	3.56737	3.25965	2.35644	5.09927	2.44252	3.65966	3.06115	0.363381	3.73382	0.767833
Mesci_0097	Chromosome	246.069	-0.0104324	0.261789	-0.0398506	0.968212	0.99261	6.27809	6.99451	0.692346	5.87687	3.84446	4.02681	4.65498	1.99208	4.58272	0.649216
Mesci_0098	Chromosome	259.081	0.17577	0.216966	0.810127	0.417867	0.811029	1.99105	2.15431	1.11408	3.24627	1.96427	2.56914	1.75315	0.322989	2.59323	0.370278
Mesci_0099	Chromosome	865.969	0.358054	0.253014	1.41516	0.157022	0.568737	6.44427	5.3556	3.63169	12.9829	5.83436	10.7706	5.14385	0.818795	9.86262	2.11295
Mesci_0100	Chromosome	74.5466	0.0605303	0.243916	0.24816	0.80401	0.962774	1.10707	0.961745	0.483543	1.58582	0.655081	1.14912	0.850787	0.188354	1.13001	0.268852
Mesci_0101	Chromosome	61.5589	-0.260604	0.231905	-1.12375	0.261118	0.685299	1.14802	1.0603	0.588453	1.21829	0.80657	0.782217	0.932259	0.173758	0.935693	0.141474
Mesci_0102	Chromosome	53.8848	0.285053	0.234751	1.21428	0.224642	0.65223	0.832807	0.706588	0.359203	1.35928	0.720936	0.963076	0.632866	0.1416	1.01443	0.186054
Mesci_0103	Chromosome	52.6111	-0.372865	0.272267	-1.36949	0.170847	0.587625	0.826952	0.772154	0.713356	0.660007	0.584381	0.848787	0.770821	0.0327992	0.697725	0.0786228
Mesci_0104	Chromosome	156.934	0.126469	0.232608	0.543701	0.586647	0.886013	3.43725	3.23146	1.80748	5.95523	2.91438	3.50069	2.8254	0.512413	4.12344	0.931405
Mesci_0105	Chromosome	230.122	-0.15958	0.211018	-0.756237	0.449507	0.823107	1.76033	1.43822	0.663686	1.80275	1.03367	1.31226	1.28741	0.325429	1.38289	0.224808
Mesci_0106	Chromosome	45.3006	-0.0688845	0.254355	-0.27082	0.78653	0.958721	1.05851	0.685896	0.393581	1.19967	0.537155	0.788175	0.712664	0.192416	0.841667	0.193113
Mesci_0107	Chromosome	32.6483	-0.180073	0.275334	-0.654017	0.513101	0.851255	1.16964	0.686086	0.620906	1.59711	0.675016	0.54104	0.825545	0.173075	0.937723	0.331955
Mesci_0108	Chromosome	101.633	0.095955	0.232885	0.412028	0.680319	0.92079	2.01547	1.93059	0.629498	3.15168	1.27847	1.52923	1.52519	0.448514	1.98646	0.587091
Mesci_0109	Chromosome	153.353	0.164305	0.233985	0.702202	0.482553	0.841752	1.90555	1.60709	0.837804	2.92565	1.34095	2.12375	1.45015	0.318065	2.13012	0.457475
Mesci_0110	Chromosome	47.9142	0.0937493	0.254762	0.367987	0.712883	0.929775	2.31861	1.92349	0.430793	2.93844	1.17341	1.69653	1.55763	0.574849	1.93612	0.523413
Mesci_0111	Chromosome	94.0515	0.130481	0.260879	0.500159	0.616963	0.894905	1.86273	1.2471	0.234332	1.99125	1.1086	1.0678	1.11472	0.474715	1.38922	0.301246
Mesci_0112	Chromosome	116.666	0.283647	0.223633	1.26836	0.204669	0.632828	2.52112	1.87805	0.687621	3.53229	1.8936	2.28015	1.6956	0.53709	2.56868	0.494559
Mesci_0113	Chromosome	60.1883	-0.00748799	0.241531	-0.0310022	0.975268	0.994164	4.92259	5.94533	1.35392	6.76731	4.26133	2.73004	4.07395	1.39169	4.58623	1.17673
Mesci_0114	Chromosome	742.542	0.0294803	0.257228	0.114608	0.908756	0.982037	10.7447	9.66084	8.04717	17.8221	11.9064	12.0186	9.48425	0.783708	13.9157	1.95346
Mesci_0115	Chromosome	78.9901	-0.181314	0.248876	-0.728531	0.466289	0.833914	2.36475	1.33362	0.7943	2.15921	1.19564	1.40714	1.49756	0.460699	1.58733	0.292384
Mesci_0116	Chromosome	305.939	-0.0481455	0.229267	-0.209997	0.83367	0.968298	4.90799	3.43965	1.13729	4.97806	2.90599	2.67094	3.16164	1.09735	3.51833	0.73301
Mesci_0117	Chromosome	757.248	0.380628	0.136122	2.79622	0.00517034	0.104921	11.9499	14.4713	4.06176	17.666	13.6555	14.199	10.161	3.13527	15.1735	1.25607
Mesci_0118	Chromosome	1375.99	0.289041	0.167231	1.72839	0.0839179	0.446557	21.7255	22.164	8.69359	30.326	23.4123	24.494	17.5277	4.41886	26.0775	2.14712
Mesci_0119	Chromosome	379.011	0.342728	0.160327	2.13768	0.0325425	0.295378	5.6411	6.37	1.83307	7.4415	6.24643	6.51867	4.61472	1.40665	6.73553	0.361625
Mesci_0120	Chromosome	593.987	0.307908	0.183399	1.67889	0.0931729	0.464195	6.37618	12.1363	2.52651	12.4067	7.81245	9.04744	7.013	2.79232	9.75554	1.3727
Mesci_0121	Chromosome	14296.3	0.359653	0.240455	1.49572	0.134727	0.539483	119.816	188.77	22.7642	209.752	118.029	138.489	110.45	48.15	155.424	27.7991
Mesci_0122	Chromosome	1103.55	-0.285721	0.137221	-2.08219	0.0373248	0.316065	9.59494	11.0528	3.18437	8.90113	6.60666	6.38066	7.94404	2.41676	7.29615	0.805135
Mesci_0123	Chromosome	162.759	-0.318596	0.192539	-1.6547	0.0979847	0.472443	4.05779	5.06675	1.04021	3.82236	2.28657	2.51126	3.38825	1.20961	2.8734	0.478894
Mesci_0124	Chromosome	280.299	0.590558	0.204276	2.89099	0.00384031	0.0866917	3.32139	7.34278	1.43257	8.97382	5.97033	6.31227	4.03225	1.74276	7.08547	0.949318
Mesci_0125	Chromosome	518.759	0.645603	0.254511	2.53664	0.0111923	0.164327	2.12229	6.73923	0.815317	7.90733	4.47028	5.96538	3.22561	1.79687	6.11433	0.994982
Mesci_0126	Chromosome	1148.91	0.0229547	0.185608	0.123673	0.901574	0.981401	13.1235	13.1014	3.67027	14.2792	8.33219	11.7331	9.96503	3.14739	11.4481	1.72264
Mesci_0127	Chromosome	424.65	-0.202364	0.161569	-1.25249	0.210391	0.637416	4.32655	5.90838	1.34115	4.17665	3.03782	3.60366	3.85869	1.33904	3.60604	0.328754
Mesci_0128	Chromosome	630.807	0.00876748	0.1524	0.0575293	0.954124	0.9869	7.40738	9.51424	2.78379	8.44741	6.24333	7.77862	6.56847	1.98767	7.48979	0.652447
Mesci_0129	Chromosome	69.1896	-0.488968	0.225768	-2.1658	0.0303265	0.283413	2.15957	4.74364	1.25212	2.29773	1.65494	1.99343	2.71844	1.04594	1.98203	0.185643
Mesci_0130	Chromosome	56.9486	0.0587773	0.224246	0.262111	0.793236	0.960433	0.467806	0.897352	0.219318	0.786968	0.448983	0.617102	0.528158	0.198044	0.617684	0.0975684
Mesci_0131	Chromosome	163.692	0.0175745	0.180356	0.0974436	0.922374	0.982553	2.53538	4.36837	1.01172	3.58783	2.71737	2.55518	2.63849	0.97035	2.95346	0.320623
Mesci_0132	Chromosome	1991.76	0.0647982	0.198303	0.326764	0.743846	0.94264	13.8363	26.6988	4.57454	21.106	14.185	14.7858	15.0365	6.41486	16.6922	2.21368
Mesci_0133	Chromosome	456.846	-0.486269	0.144314	-3.36953	0.000752968	0.0270782	17.7117	23.5914	5.864	15.1268	10.2576	11.1826	15.7224	5.21323	12.189	1.49296
Mesci_0134	Chromosome	473.281	-0.129535	0.212172	-0.610517	0.541519	0.866905	6.19045	5.68259	2.89684	5.92659	4.89334	5.6054	4.92329	1.02378	5.47511	0.305305
Mesci_0135	Chromosome	30.2318	-0.0834253	0.261732	-0.318743	0.749922	0.94377	0.747391	1.89296	0.548015	1.7413	0.841092	0.837584	1.06279	0.419056	1.13999	0.300654
Mesci_0136	Chromosome	247.901	-0.224675	0.181633	-1.23697	0.216097	0.643535	3.4998	4.98385	1.6247	3.80096	2.53081	3.4884	3.36945	0.971889	3.27339	0.382098
Mesci_0137	Chromosome	385.64	0.121162	0.20704	0.585212	0.558405	0.875255	7.61291	14.3093	2.27762	10.6003	8.49496	8.55207	8.06662	3.48065	9.21579	0.692472
Mesci_0138	Chromosome	100.379	0.0719931	0.202199	0.356051	0.721803	0.932988	1.45116	2.47216	0.466104	1.96538	1.36314	1.65414	1.46314	0.579129	1.66089	0.173884
Mesci_0139	Chromosome	621.963	0.377954	0.256141	1.47557	0.14006	0.548711	11.124	31.978	3.78251	34.4777	15.8202	19.2731	15.6282	8.44516	23.1903	5.73101
Mesci_0140	Chromosome	1735.76	0.46827	0.171803	2.72563	0.00641795	0.119957	10.4877	19.435	5.32959	23.6283	16.9482	17.314	11.7508	4.12057	19.2968	2.16829
Mesci_0141	Chromosome	5162.15	0.62805	0.170326	3.68735	0.000226602	0.0102187	16.3854	30.9185	6.88115	38.9734	28.0413	29.5286	18.0617	6.98941	32.1811	3.42318
Mesci_0142	Chromosome	554.962	0.505617	0.165951	3.04679	0.00231302	0.062883	7.07135	11.6104	2.77138	14.2148	9.18217	11.6808	7.15104	2.55191	11.6926	1.45281
Mesci_0143	Chromosome	334.903	0.843002	0.214149	3.93652	8.26715e-05	0.00439009	8.23999	18.3471	3.08538	25.9562	16.8529	20.7903	9.89083	4.48235	21.1998	2.63585
Mesci_0144	Chromosome	164.532	0.607098	0.179018	3.39126	0.00069571	0.0255034	1.1726	1.64871	0.399903	2.55648	1.49508	1.76903	1.07373	0.363871	1.9402	0.318127
Mesci_0145	Chromosome	1.78783	-0.111657	0.208396	-0.53579	0.592104	NA	0.117714	0.0961745	0	0.0979479	0	0.0482632	0.0712962	0.0361863	0.048737	0.0282761
Mesci_0146	Chromosome	3.76788	-0.0603518	0.261405	-0.230875	0.817412	NA	0.155655	0.190759	0.0671365	0.129518	0.134746	0.148911	0.13785	0.0367805	0.137725	0.00579322
Mesci_0147	Chromosome	16.2636	-0.205044	0.275987	-0.742949	0.457512	0.828421	0.582965	1.31896	0.348151	1.08209	0.621114	0.343205	0.750027	0.292433	0.682137	0.215469
Mesci_0148	Chromosome	155.061	-0.227426	0.204255	-1.11344	0.265519	0.68858	1.75087	1.68103	0.793579	1.87665	1.19884	1.26539	1.4085	0.308118	1.44696	0.215702
Mesci_0149	Chromosome	30.9098	0.192541	0.241702	0.796605	0.425681	0.81206	0.57126	0.565732	0.179195	0.777822	0.554464	0.501559	0.438729	0.129777	0.611282	0.0846589
Mesci_0150	Chromosome	31.6417	-0.0569436	0.244649	-0.232756	0.815951	0.965672	0.583104	0.476406	0.188627	0.582229	0.365962	0.454242	0.416046	0.117807	0.467478	0.0627807
Mesci_0151	Chromosome	74.5483	-0.165287	0.25396	-0.650841	0.515149	0.853376	1.00598	0.91323	0.662899	1.01145	1.02809	0.855467	0.860704	0.102463	0.965001	0.0549771
Mesci_0152	Chromosome	524.33	-0.00150777	0.190001	-0.00793559	0.993668	0.99789	8.13298	7.05446	2.27881	7.66283	6.41582	5.78323	5.82208	1.79879	6.62063	0.552172
Mesci_0153	Chromosome	134.028	0.406831	0.178374	2.28077	0.0225618	0.242796	1.96706	2.12596	0.654692	2.98999	2.14529	2.35389	1.58257	0.466203	2.49639	0.254038
Mesci_0154	Chromosome	48.1601	0.1802	0.233991	0.770115	0.441231	0.818365	0.70951	1.61608	0.370937	1.48487	0.911995	1.09309	0.898843	0.3717	1.16332	0.169063
Mesci_0155	Chromosome	20.0964	0.253006	0.266031	0.951037	0.341585	0.761345	0.345295	0.769396	0.297862	0.783583	0.624996	0.737891	0.470851	0.149899	0.71549	0.0471305
Mesci_0156	Chromosome	73.3512	-0.231587	0.233164	-0.993234	0.320596	0.745651	1.58522	1.12845	0.541568	1.48881	0.842386	0.926654	1.08508	0.302055	1.08595	0.202893
Mesci_0157	Chromosome	74.7334	-0.0515102	0.24047	-0.214206	0.830386	0.967487	1.50892	2.10916	0.423427	2.10267	0.771146	1.39137	1.34717	0.493303	1.42173	0.384676
Mesci_0158	Chromosome	106.909	-0.0266695	0.243714	-0.10943	0.912862	0.982178	1.3044	2.18342	0.878219	2.34281	1.00524	1.91314	1.45535	0.384264	1.75373	0.394262
Mesci_0159	Chromosome	308.967	-0.104416	0.195738	-0.533449	0.593723	0.886372	1.76715	2.20096	0.839166	2.50498	1.25072	1.63316	1.60243	0.401652	1.79629	0.371145
Mesci_0160	Chromosome	230.609	0.0402631	0.181376	0.221987	0.824324	0.966731	4.81706	5.92116	2.17126	6.33727	4.03849	5.39718	4.30316	1.11258	5.25765	0.667258
Mesci_0161	Chromosome	67.7324	0.106177	0.219625	0.483448	0.628777	0.90129	1.07937	1.15026	0.431815	1.69212	0.880212	0.940679	0.887149	0.228585	1.171	0.261143
Mesci_0162	Chromosome	396.056	-0.151389	0.189325	-0.799624	0.423929	0.811933	6.06916	7.31925	3.00676	6.24577	5.26712	5.92531	5.46506	1.28103	5.81273	0.288066
Mesci_0163	Chromosome	892.922	0.102793	0.143517	0.71624	0.473843	0.837182	10.5346	11.47	3.44407	12.7468	9.0913	9.53106	8.4829	2.53384	10.4564	1.15221
Mesci_0164	Chromosome	475.678	-0.224767	0.183541	-1.22462	0.220718	0.648013	3.63807	5.05039	1.97881	4.58095	3.19117	3.11085	3.55576	0.887646	3.62766	0.47721
Mesci_0165	Chromosome	1785.34	-0.202797	0.164031	-1.23634	0.216334	0.643584	14.5315	17.3896	6.46579	17.4873	10.9755	11.2044	12.7956	3.27069	13.2224	2.13346
Mesci_0166	Chromosome	65.6603	0.0502745	0.226419	0.222042	0.824281	0.966731	2.06937	3.13639	0.517422	2.99459	1.53177	1.91823	1.90773	0.760339	2.1482	0.437653
Mesci_0167	Chromosome	847.803	-0.320921	0.176372	-1.81957	0.0688242	0.410205	7.45744	13.823	2.94497	7.82845	6.32518	6.22423	8.07515	3.15538	6.79262	0.518734
Mesci_0168	Chromosome	150.626	0.00918315	0.220313	0.0416823	0.966752	0.99261	2.29353	3.89662	0.628918	3.52612	1.8408	1.9845	2.27302	0.94336	2.45048	0.539422
Mesci_0169	Chromosome	36.1112	-0.134681	0.244632	-0.550544	0.581946	0.885306	1.01743	1.35321	0.265341	1.29941	0.593999	0.698483	0.87866	0.321614	0.863964	0.219802
Mesci_0170	Chromosome	69.0961	0.0777396	0.225054	0.345426	0.729774	0.936691	0.957452	0.900129	0.395993	1.25504	0.669882	0.996634	0.751191	0.178368	0.973853	0.169305
Mesci_0171	Chromosome	133.991	0.0533146	0.26151	0.203872	0.838453	0.968931	6.12681	16.0368	1.56598	11.8954	7.26815	5.76833	7.90986	4.27144	8.31061	1.84392
Mesci_0172	Chromosome	35.6766	0.0156918	0.245182	0.0640007	0.94897	0.986716	0.809753	1.47018	0.517422	1.24774	0.830789	1.19685	0.932453	0.281798	1.09179	0.131327
Mesci_0173	Chromosome	953.779	0.115217	0.144171	0.79917	0.424192	0.811933	25.3158	39.5622	9.6028	36.5672	27.1234	26.4077	24.8269	8.65197	30.0328	3.27374
Mesci_0174	Chromosome	660.436	0.0709345	0.168909	0.419958	0.674516	0.919089	11.6542	18.2775	6.12021	18.0118	13.4086	13.4642	12.0173	3.5142	14.9615	1.52521
Mesci_0175	Chromosome	160.675	0.125143	0.190314	0.657562	0.510819	0.851186	2.41211	3.77949	0.897863	3.0656	2.98911	2.51985	2.36315	0.832214	2.85819	0.170603
Mesci_0176	Chromosome	272.883	0.136864	0.182545	0.749753	0.453403	0.826337	4.9721	6.63173	1.42465	7.29493	4.1369	4.60062	4.34283	1.53573	5.34415	0.984533
Mesci_0177	Chromosome	276.52	0.0667818	0.156583	0.426493	0.669748	0.91854	4.11469	4.69031	1.48809	5.10623	3.4518	3.94222	3.43103	0.985579	4.16675	0.490611
Mesci_0178	Chromosome	122.993	-0.254982	0.190071	-1.34151	0.179756	0.599386	3.13904	3.27886	0.959741	2.47969	2.20142	2.10702	2.45921	0.750823	2.26271	0.111862
Mesci_0179	Chromosome	85.4998	0.219261	0.196525	1.11569	0.264553	0.687522	1.18093	1.70702	0.41793	1.58732	1.32374	1.44014	1.10196	0.374217	1.4504	0.0762636
Mesci_0180	Chromosome	342.907	-0.270016	0.158602	-1.70248	0.0886661	0.453953	5.07842	7.32205	2.172	4.95954	4.26077	4.25378	4.85749	1.49079	4.49136	0.234096
Mesci_0181	Chromosome	30.269	-0.334371	0.278713	-1.19969	0.230258	0.659707	0.643906	0.295922	0.538097	0.586013	0.435476	0.418006	0.492641	0.102993	0.479832	0.0533295
Mesci_0182	Chromosome	987.631	-0.0150145	0.138353	-0.108523	0.913581	0.982419	6.24504	7.9268	2.44775	7.05225	5.69576	6.03883	5.53986	1.62049	6.26228	0.407212
Mesci_0183	Chromosome	2503.35	0.0848211	0.171735	0.493908	0.621371	0.89678	13.2875	13.7899	5.43205	16.2314	13.3256	11.9028	10.8365	2.70611	13.8199	1.27376
Mesci_0184	Chromosome	511.81	-0.141833	0.199069	-0.712481	0.476167	0.838574	11.9384	10.1222	2.98151	10.6006	6.60553	8.05072	8.34736	2.73368	8.41895	1.16788
Mesci_0185	Chromosome	577.192	-0.355232	0.199246	-1.78288	0.0746057	0.422657	31.2347	28.7202	7.25536	24.7636	15.3086	15.9748	22.4034	7.60873	18.6823	3.04673
Mesci_0186	Chromosome	125.149	0.192167	0.198481	0.968187	0.332951	0.756306	0.609012	0.774003	0.301592	0.816428	0.722463	0.779919	0.561536	0.138424	0.772937	0.027349
Mesci_0187	Chromosome	47.483	-0.0789604	0.235124	-0.335825	0.737003	0.939831	0.75337	1.09114	0.384021	1.04003	0.518771	0.870493	0.742845	0.204196	0.809764	0.153507
Mesci_0188	Chromosome	760.373	-0.210443	0.154629	-1.36096	0.173527	0.592182	3.64485	5.8652	1.70472	4.61005	3.08978	3.32365	3.73826	1.20194	3.67449	0.472627
Mesci_0189	Chromosome	406.197	-0.377397	0.247359	-1.5257	0.127084	0.527074	3.12733	4.10536	2.4704	3.00422	3.07986	2.84777	3.23436	0.474997	2.97728	0.0683381
Mesci_0190	Chromosome	1720.54	-0.522647	0.193169	-2.70565	0.00681716	0.124952	23.3577	32.0942	13.5544	23.0893	16.6592	16.4637	23.0021	5.35492	18.7374	2.17668
Mesci_0191	Chromosome	341.352	0.110807	0.148034	0.748525	0.454144	0.82644	9.50326	13.2299	3.41782	12.6377	8.94745	10.1863	8.71698	2.85964	10.5905	1.08427
Mesci_0192	Chromosome	1577.91	-0.106223	0.212454	-0.49998	0.617089	0.894905	55.2389	52.076	11.2233	46.7882	37.5212	31.9316	39.5127	14.1742	38.747	4.33228
Mesci_0193	Chromosome	588.267	-0.1417	0.172383	-0.822005	0.411074	0.805018	31.448	34.6581	8.98059	28.8632	24.7929	20.8285	25.0289	8.07749	24.8282	2.31949
Mesci_0194	Chromosome	1150.87	0.0389615	0.216764	0.179741	0.857356	0.971278	21.0057	48.4421	7.94607	35.3944	22.4183	26.0153	25.7979	11.9332	27.9427	3.86784
Mesci_0195	Chromosome	86.6496	-0.360394	0.2367	-1.52258	0.127865	0.528833	2.90528	3.92883	1.6708	4.00128	1.64777	2.08114	2.83497	0.652786	2.57673	0.723177
Mesci_0196	Chromosome	36.7303	-0.110627	0.252951	-0.437346	0.66186	0.915919	1.34063	2.08378	0.33848	1.93175	0.934097	0.840138	1.2543	0.505671	1.23533	0.349266
Mesci_0197	Chromosome	114.795	-0.523313	0.217063	-2.41088	0.0159141	0.201109	8.08452	8.12947	1.72433	4.65715	4.19142	3.56966	5.97944	2.12759	4.13941	0.315005
Mesci_0198	Chromosome	522.37	0.346937	0.213623	1.62406	0.104364	0.484472	15.7503	17.4576	3.15915	18.6502	16.5903	15.6098	12.1224	4.50863	16.9501	0.89593
Mesci_0199	Chromosome	292.092	-0.272461	0.188602	-1.44463	0.148562	0.559789	3.54019	4.21927	1.81419	3.65543	2.86234	2.87424	3.19121	0.715877	3.13067	0.2624
Mesci_0200	Chromosome	182.804	-0.282053	0.182521	-1.54532	0.12227	0.519351	4.95902	6.01602	2.26854	4.54312	3.94597	3.98429	4.41453	1.11554	4.15779	0.192979
Mesci_0201	Chromosome	99.7815	-0.285057	0.207095	-1.37646	0.16868	0.585128	0.975649	1.66356	0.521442	0.988303	0.89049	0.962366	1.05355	0.331994	0.947053	0.0292557
Mesci_0202	Chromosome	89.5335	-0.0573084	0.215363	-0.266102	0.790161	0.960199	0.458813	0.721602	0.227577	0.486757	0.486545	0.542398	0.469331	0.142709	0.505233	0.0185824
Mesci_0203	Chromosome	116.947	0.157409	0.201945	0.779465	0.435706	0.816754	1.55367	2.48694	0.697474	2.03151	2.08606	1.89803	1.57936	0.516733	2.0052	0.0558522
Mesci_0204	Chromosome	157.193	0.0454894	0.166802	0.272715	0.785073	0.958069	3.33694	4.04769	1.21853	4.22454	2.85324	3.14481	2.86772	0.849739	3.40753	0.417085
Mesci_0205	Chromosome	104.281	-0.435375	0.206668	-2.10664	0.0351486	0.305842	1.65436	1.55959	0.420813	1.03242	0.853769	0.933379	1.21159	0.396332	0.939857	0.0516748
Mesci_0206	Chromosome	70.6143	-0.0503129	0.219876	-0.228824	0.819006	0.966672	1.17714	1.04696	0.501293	1.32664	0.83843	1.02636	0.908466	0.207026	1.06381	0.142171
Mesci_0207	Chromosome	65.7919	-0.367984	0.248231	-1.48242	0.138228	0.547215	1.32196	0.873762	0.576591	0.939311	0.668628	0.86884	0.924105	0.216638	0.825593	0.0810762
Mesci_0208	Chromosome	6.82036	-0.275613	0.275483	-1.00047	0.317081	0.743961	0.545921	0.780547	0.235464	0.340688	0.17722	0.559574	0.520644	0.157858	0.359161	0.110762
Mesci_0209	Chromosome	124.763	-0.332981	0.227931	-1.46088	0.144047	0.555114	2.2464	1.53464	0.799214	1.67911	1.28544	1.23498	1.52675	0.417786	1.39984	0.140389
Mesci_0210	Chromosome	91.2546	-0.131611	0.236194	-0.557216	0.57738	0.884292	1.97815	1.34303	0.408579	1.6344	1.0371	1.11186	1.24325	0.455835	1.26112	0.187881
Mesci_0211	Chromosome	137.903	-0.115984	0.19099	-0.607277	0.543667	0.867242	1.38336	1.41805	0.496602	1.23686	1.13802	1.09444	1.09934	0.301533	1.15644	0.0421327
Mesci_0212	Chromosome	84.6358	-0.24645	0.211122	-1.16733	0.243077	0.66775	2.71738	2.79432	0.666856	2.00769	1.84538	1.67761	2.05952	0.696686	1.84356	0.0952903
Mesci_0213	Chromosome	57.5756	-0.253974	0.22819	-1.113	0.26571	0.688762	2.06452	3.90616	0.749864	2.04937	2.03803	1.64343	2.24018	0.915369	1.91028	0.133465
Mesci_0214	Chromosome	81.0505	-0.276426	0.195789	-1.41186	0.157992	0.569462	3.91603	5.33245	1.84991	4.07308	3.10749	3.16021	3.69946	1.01114	3.44693	0.313447
Mesci_0215	Chromosome	132.184	-0.146237	0.198694	-0.735988	0.461738	0.830982	1.0058	1.70169	0.575864	1.36275	0.932331	1.11915	1.09445	0.328006	1.13808	0.124612
Mesci_0216	Chromosome	16.3655	0.00396483	0.275284	0.0144027	0.988509	0.996223	0.467517	0.436537	0.345682	0.861386	0.433623	0.401623	0.416579	0.0365591	0.565544	0.148209
Mesci_0217	Chromosome	253.753	-0.1873	0.262084	-0.714656	0.474822	0.837988	2.6763	3.41434	2.59261	3.66784	3.35748	3.02	2.89442	0.261082	3.34844	0.187069
Mesci_0218	Chromosome	76.2204	-0.00671016	0.222572	-0.0301483	0.975949	0.99468	1.20452	1.02884	0.46049	1.3781	0.782035	1.08499	0.89795	0.224532	1.08171	0.172078
Mesci_0219	Chromosome	139.123	-0.173554	0.187767	-0.924306	0.355327	0.769716	2.0943	3.39856	0.697726	2.53583	1.70044	1.65812	2.06353	0.779815	1.9648	0.285777
Mesci_0220	Chromosome	64.6372	-0.118935	0.214495	-0.554489	0.579244	0.885281	2.04579	3.39595	0.78434	2.10757	1.96775	2.04148	2.07536	0.754053	2.03893	0.0403814
Mesci_0221	Chromosome	76.5669	-0.120903	0.220785	-0.547604	0.583964	0.885767	3.02339	6.31715	1.66746	5.07267	2.87469	3.3327	3.66933	1.38056	3.76002	0.669509
Mesci_0222	Chromosome	21.0449	-0.0392225	0.266378	-0.147244	0.88294	0.977946	0.276974	0.784482	0.127428	0.49166	0.303706	0.393677	0.396295	0.198837	0.396348	0.054274
Mesci_0223	Chromosome	362.848	-0.184584	0.169459	-1.08926	0.27604	0.699581	2.65042	3.88327	1.20065	3.57294	2.12135	2.17336	2.57811	0.775251	2.62255	0.475433
Mesci_0224	Chromosome	119.248	0.134549	0.231239	0.581861	0.56066	0.875906	1.74778	1.19352	0.686336	2.09462	1.3888	1.63997	1.20921	0.306512	1.7078	0.206557
Mesci_0225	Chromosome	181.307	0.141766	0.179641	0.789159	0.430019	0.813363	3.2383	3.58849	1.42884	4.44443	3.33496	3.2557	2.75188	0.669197	3.67836	0.383717
Mesci_0226	Chromosome	2080.35	0.257138	0.196135	1.31103	0.189849	0.615006	13.6111	11.1253	4.35262	16.154	13.8617	11.9971	9.69633	2.76654	14.0043	1.20212
Mesci_0227	Chromosome	948.188	0.471179	0.183397	2.56918	0.0101939	0.155287	15.4485	14.127	4.1161	23.4289	16.536	15.427	11.2305	3.57762	18.464	2.50301
Mesci_0228	Chromosome	525.501	0.156841	0.251002	0.624861	0.532062	0.861161	7.65324	5.07373	3.79768	8.3938	8.4676	8.24012	5.50822	1.13401	8.36717	0.067006
Mesci_0229	Chromosome	178.178	0.262266	0.238139	1.10132	0.270759	0.693299	3.31233	1.89315	0.884106	3.39882	2.80309	2.94756	2.02986	0.704294	3.04983	0.179413
Mesci_0230	Chromosome	253.087	0.292081	0.244429	1.19495	0.232105	0.661063	4.70856	2.53366	1.06759	4.58077	3.98986	4.03603	2.76994	1.05768	4.20222	0.189742
Mesci_0231	Chromosome	506.612	0.452729	0.22738	1.99106	0.0464739	0.352052	7.11704	4.97844	1.51667	8.92804	7.57876	6.15531	4.53738	1.63166	7.55404	0.800512
Mesci_0232	Chromosome	675.798	0.453308	0.219396	2.06616	0.0388134	0.322371	6.43535	4.61021	2.17333	8.7152	8.01325	6.68528	4.4063	1.23456	7.80458	0.595204
Mesci_0233	Chromosome	354.065	0.235674	0.229944	1.02492	0.305401	0.73301	5.05377	3.85826	2.02492	5.56091	6.03639	4.84614	3.64565	0.88079	5.48115	0.345903
Mesci_0234	Chromosome	281.621	0.410346	0.186265	2.20302	0.0275931	0.271253	3.80609	4.08207	0.925179	5.23477	4.16664	3.93256	2.93778	1.00945	4.44466	0.400794
Mesci_0235	Chromosome	62.8726	0.199743	0.249246	0.801387	0.422908	0.811933	2.57402	2.25689	0.406176	3.42165	1.82064	1.75035	1.7457	0.675987	2.33088	0.545762
Mesci_0236	Chromosome	489.438	0.271144	0.146656	1.84884	0.0644805	0.39954	4.62046	5.24661	1.70577	6.82581	4.81331	4.83235	3.85761	1.091	5.49049	0.667683
Mesci_0237	Chromosome	895.735	0.404186	0.193268	2.09133	0.0364988	0.3128	9.95798	10.3972	2.4151	16.0158	9.18949	9.757	7.59011	2.59061	11.6541	2.187
Mesci_0238	Chromosome	301.921	0.389601	0.158737	2.45438	0.0141127	0.187814	4.27901	5.34528	1.75297	7.46466	5.42044	4.96745	3.79242	1.06517	5.95085	0.768119
Mesci_0239	Chromosome	179.913	0.373605	0.223848	1.66902	0.0951142	0.469343	7.56224	6.76136	1.35392	9.29021	7.1331	6.88361	5.22584	1.94972	7.76897	0.76402
Mesci_0240	Chromosome	490.772	0.339444	0.183518	1.84965	0.0643646	0.399258	7.47019	6.70119	2.0011	9.52479	7.05242	7.34469	5.39083	1.70934	7.97397	0.779987
Mesci_0241	Chromosome	553.586	0.309891	0.169469	1.8286	0.0674602	0.409485	7.27002	6.85275	2.32874	10.0299	7.02169	7.2485	5.48384	1.58214	8.10002	0.967142
Mesci_0242	Chromosome	157.063	0.141527	0.221668	0.638466	0.52317	0.857154	13.0178	23.3836	3.98212	23.1234	14.3861	11.5075	13.4612	5.60511	16.339	3.4925
Mesci_0243	Chromosome	32.9651	0.00482471	0.245382	0.019662	0.984313	0.996223	1.65921	2.4181	0.348151	2.16418	1.28105	1.32379	1.47515	0.604588	1.58967	0.287519
Mesci_0244	Chromosome	25.4121	-0.285027	0.270972	-1.05187	0.29286	0.717874	0.601093	0.654805	0.453707	0.708559	0.303536	0.616127	0.569869	0.0601147	0.542741	0.122543
Mesci_0245	Chromosome	62.2571	0.201358	0.223184	0.902208	0.366946	0.77693	0.411357	0.504128	0.183761	0.764024	0.413329	0.397551	0.366415	0.0951727	0.524968	0.119615
Mesci_0246	Chromosome	21.8263	0.0972022	0.260088	0.373728	0.708607	0.92879	0.300547	0.444332	0.0987662	0.523977	0.272563	0.258186	0.281215	0.100223	0.351575	0.0863004
Mesci_0247	Chromosome	86.9823	0.337726	0.225034	1.50077	0.133414	0.538017	0.719683	0.525441	0.231157	0.840918	0.735679	0.770119	0.492094	0.142008	0.782239	0.0309785
Mesci_0248	Chromosome	436.339	0.253597	0.220293	1.15118	0.249658	0.673483	22.5704	33.2011	4.8123	28.4901	24.8108	23.2503	20.1946	8.28079	25.5171	1.55326
Mesci_0249	Chromosome	2771.51	0.296736	0.22801	1.30142	0.193115	0.619611	72.8994	58.5558	13.5332	79.8492	67.5796	54.9318	48.3295	17.8841	67.4536	7.1933
Mesci_0250	Chromosome	2278.09	-0.0481222	0.209209	-0.230019	0.818077	0.966586	30.462	23.6598	11.2414	28.9153	24.9156	22.3748	21.7877	5.62692	25.4019	1.90367
Mesci_0251	Chromosome	192.326	0.2556	0.248284	1.02947	0.303261	0.73019	1.49427	1.63365	1.06644	2.28992	2.41027	2.31546	1.39812	0.17065	2.33855	0.0366101
Mesci_0252	Chromosome	37.7512	0.0096307	0.254554	0.0378336	0.96982	0.992791	0.750641	0.724793	0.250181	0.794939	0.383977	0.830035	0.575205	0.162683	0.66965	0.143196
Mesci_0253	Chromosome	53.135	0.00642434	0.238359	0.0269524	0.978498	0.995086	1.96904	1.95846	0.418484	2.37449	1.11165	1.41962	1.44866	0.515097	1.63526	0.380161
Mesci_0254	Chromosome	200.327	0.019637	0.183945	0.106755	0.914983	0.982492	1.50546	1.74815	0.386834	1.55651	1.2755	1.19772	1.21348	0.419219	1.34324	0.108971
Mesci_0255	Chromosome	255.272	-0.180628	0.214388	-0.842526	0.399493	0.79788	2.12539	1.67771	0.784145	1.66511	1.44927	1.61235	1.52908	0.394252	1.57558	0.0649664
Mesci_0256	Chromosome	62.8968	-0.18736	0.217521	-0.861344	0.389049	0.792605	1.05037	1.71634	0.531153	1.1151	1.0974	0.980115	1.09929	0.343009	1.0642	0.0423542
Mesci_0257	Chromosome	21.5199	0.336459	0.263081	1.27892	0.200927	0.629654	0.162364	0.106124	0.039217	0.189141	0.151798	0.170419	0.102568	0.035594	0.170453	0.0107799
Mesci_0258	Chromosome	115.827	0.108339	0.197742	0.547884	0.583771	0.885711	0.888907	1.53879	0.341643	1.46464	1.00568	0.880466	0.923114	0.34601	1.11693	0.177574
Mesci_0259	Chromosome	27.5236	-0.280115	0.243911	-1.14843	0.250792	0.673483	0.356013	0.544207	0.118881	0.363124	0.238599	0.263682	0.3397	0.123052	0.288468	0.0380237
Mesci_0260	Chromosome	205.098	-0.00529061	0.213031	-0.0248349	0.980187	0.995428	4.26833	6.53674	1.0237	5.60612	3.28073	3.54715	3.94292	1.59977	4.14467	0.734763
Mesci_0261	Chromosome	33.219	-0.126153	0.260068	-0.485077	0.627622	0.900542	0.417611	0.255897	0.198135	0.364861	0.307286	0.313907	0.290547	0.0656835	0.328685	0.0181889
Mesci_0262	Chromosome	33.78	0.189725	0.271615	0.698508	0.48486	0.841752	0.795814	1.22814	0.0953465	1.12203	0.995094	0.519642	0.706435	0.33005	0.878923	0.18334
Mesci_0263	Chromosome	56.3888	0.147351	0.21143	0.696923	0.485851	0.841752	0.555255	0.834722	0.229911	0.877835	0.547961	0.649581	0.539963	0.174761	0.691792	0.0975373
Mesci_0264	Chromosome	42.253	0.00720067	0.269914	0.0266777	0.978717	0.995086	0.615946	0.380225	0.330608	0.831418	0.331772	0.650993	0.44226	0.0880163	0.604728	0.146079
Mesci_0265	Chromosome	36.6372	-0.0585753	0.252272	-0.232191	0.816389	0.965672	0.59021	0.38577	0.237596	0.567498	0.476865	0.394352	0.404525	0.102222	0.479571	0.0500013
Mesci_0266	Chromosome	25.6467	-0.288686	0.251926	-1.14592	0.251829	0.674371	0.502694	0.520232	0.231275	0.446168	0.290111	0.393892	0.418067	0.0935332	0.376724	0.0458604
Mesci_0267	Chromosome	96.5407	0.217734	0.235698	0.923787	0.355597	0.769716	1.39307	1.70724	0.372528	1.25188	1.44712	1.7668	1.15761	0.402882	1.4886	0.150084
Mesci_0268	Chromosome	147.328	-0.0209803	0.18921	-0.110884	0.911708	0.982053	2.84258	2.84961	1.09818	3.4971	2.12861	2.3643	2.26346	0.582642	2.66334	0.422398
Mesci_0269	Chromosome	82.7882	-0.018439	0.218342	-0.0844504	0.932698	0.985658	1.23811	2.48291	0.63111	2.2009	1.16923	1.47674	1.45071	0.545036	1.61562	0.305807
Mesci_0270	Chromosome	89.0604	-0.113002	0.195872	-0.576918	0.563995	0.877979	0.983567	1.24813	0.39715	1.18408	0.688401	0.903774	0.876283	0.251446	0.925419	0.143499
Mesci_0271	Chromosome	120.633	0.252978	0.185163	1.36624	0.171862	0.589687	0.985942	1.29487	0.41333	1.64077	0.973149	1.20894	0.898049	0.258247	1.27429	0.195476
Mesci_0272	Chromosome	365.072	0.0532638	0.204858	0.260003	0.794861	0.960433	5.30257	8.75928	1.42474	7.40185	4.9916	4.63327	5.1622	2.11846	5.67557	0.869313
Mesci_0273	Chromosome	270.435	0.446744	0.224516	1.98981	0.0466115	0.352052	4.4388	10.2987	1.52316	9.85601	6.94204	7.85618	5.42022	2.58036	8.21808	0.860432
Mesci_0274	Chromosome	1104.57	0.20938	0.249634	0.838751	0.401609	0.799184	8.92665	20.0844	2.09858	15.337	9.80802	12.1302	10.3699	5.24198	12.4251	1.60288
Mesci_0275	Chromosome	314.619	0.0725654	0.207223	0.350181	0.726203	0.934317	7.58371	9.66852	1.65346	7.74915	6.65516	6.50344	6.30189	2.40087	6.96925	0.392403
Mesci_0276	Chromosome	119.969	-0.280481	0.191787	-1.46246	0.143615	0.554326	0.702771	1.09093	0.323324	0.891764	0.542461	0.528254	0.705677	0.221595	0.65416	0.118873
Mesci_0277	Chromosome	206.59	-0.174499	0.181976	-0.958913	0.337603	0.759606	2.23037	3.01868	1.16606	2.7088	1.94052	2.05677	2.13837	0.536782	2.23536	0.239086
Mesci_0278	Chromosome	19.4046	0.101622	0.264395	0.384358	0.700713	0.925724	0.899389	1.72898	0.273827	1.6288	0.824372	1.01226	0.967398	0.421441	1.15514	0.242958
Mesci_0279	Chromosome	269.524	-0.28524	0.186905	-1.52612	0.12698	0.527074	1.32566	1.83724	0.669195	1.49118	1.19434	0.958219	1.27737	0.33805	1.21458	0.154184
Mesci_0280	Chromosome	71.5557	-0.00430521	0.205117	-0.0209891	0.983254	0.996191	2.01422	2.77837	0.586699	2.24192	1.63042	1.95913	1.7931	0.64227	1.94382	0.176689
Mesci_0281	Chromosome	425.382	0.0558436	0.250723	0.222731	0.823745	0.966731	8.83582	11.0185	7.34627	14.0271	11.8508	13.0609	9.06687	1.06636	12.9796	0.629569
Mesci_0282	Chromosome	49.5179	1.02666	0.278821	3.68214	0.000231284	0.0103477	0.276974	1.15204	0.0868826	3.68745	0.762899	2.22992	0.505298	0.327992	2.22676	0.844247
Mesci_0283	Chromosome	75.7298	1.17428	0.272107	4.3155	1.59239e-05	0.00105209	0.305604	0.684319	0.0878746	2.42044	0.597691	1.44171	0.359266	0.174257	1.48661	0.526662
Mesci_0284	Chromosome	21.139	0.908505	0.278671	3.26013	0.00111361	0.0367879	0.165795	0.243823	0.0429059	1.03466	0.200932	0.571002	0.150841	0.0584796	0.602198	0.241182
Mesci_0285	Chromosome	97.644	1.49134	0.272395	5.47491	4.37724e-08	5.92178e-06	0.285048	0.552033	0.0819638	2.9604	0.694575	2.04884	0.306348	0.136115	1.90127	0.658235
Mesci_0286	Chromosome	39.7904	1.13687	0.277851	4.09164	4.28328e-05	0.00248343	0.20354	0.199555	0.0936429	1.90815	0.364144	0.689872	0.165579	0.0359867	0.987388	0.469885
Mesci_0287	Chromosome	34.8579	1.47571	0.277708	5.31387	1.07321e-07	1.27041e-05	0.141257	0.256465	0.0135392	1.58023	0.407606	1.14974	0.137087	0.0701577	1.04586	0.342468
Mesci_0288	Chromosome	25.5415	1.4545	0.277922	5.23348	1.66348e-07	1.85331e-05	0.105641	0.0493203	0.0520739	1.13017	0.313543	0.750762	0.0690117	0.0183318	0.731491	0.235936
Mesci_0289	Chromosome	144.463	1.52103	0.276301	5.50497	3.69233e-08	5.11704e-06	0.397726	1.11112	0.0664048	6.02099	1.68818	2.92473	0.525083	0.308232	3.54463	1.28861
Mesci_0290	Chromosome	46.1998	1.7211	0.263152	6.54034	6.13803e-11	1.08988e-08	0.154696	0.126389	0.0417019	1.07803	0.451965	0.919678	0.107596	0.0339452	0.816558	0.18794
Mesci_0291	Chromosome	93.6862	1.31129	0.268147	4.89021	1.00726e-06	9.38238e-05	0.337186	0.865816	0.114269	3.15638	0.906949	1.8828	0.439091	0.222856	1.98204	0.651247
Mesci_0292	Chromosome	155.246	-0.507302	0.182711	-2.77652	0.00549442	0.108025	3.09893	4.10508	0.856474	2.40332	1.77107	1.71054	2.68683	0.960163	1.96164	0.221529
Mesci_0293	Chromosome	54.4628	-0.380161	0.210582	-1.80529	0.0710294	0.414362	0.99277	1.15873	0.31809	0.790664	0.601587	0.635757	0.823196	0.257057	0.676003	0.058173
Mesci_0294	Chromosome	34.0025	-0.441816	0.255425	-1.72973	0.0836782	0.446183	0.488083	0.562973	0.346736	0.41807	0.360383	0.368841	0.46593	0.0633973	0.382432	0.0179859
Mesci_0295	Chromosome	78.9077	-0.497257	0.207436	-2.39716	0.0165227	0.202769	1.01502	0.952147	0.372936	0.782019	0.496287	0.565158	0.780034	0.204357	0.614488	0.0860926
Mesci_0296	Chromosome	175.266	-0.109665	0.198674	-0.551986	0.580958	0.885306	4.60393	5.1977	1.15535	3.81344	3.6594	3.34053	3.65232	1.2602	3.60446	0.139253
Mesci_0297	Chromosome	30.4992	0.0756578	0.246413	0.307036	0.758816	0.945876	1.58379	1.81857	0.295401	1.60278	1.33398	1.33382	1.23259	0.47347	1.42353	0.0896273
Mesci_0298	Chromosome	285.656	-0.594519	0.165031	-3.60246	0.000315219	0.0131697	3.38195	4.90032	1.07185	2.61194	1.80349	2.0531	3.11804	1.11303	2.15618	0.239002
Mesci_0299	Chromosome	230.24	-0.372693	0.217605	-1.71271	0.0867661	0.452027	6.6941	6.73608	1.3213	4.81479	3.61771	3.09092	4.91716	1.79797	3.84114	0.510024
Mesci_0300	Chromosome	72.4129	-0.155429	0.198341	-0.783647	0.433247	0.815677	1.21612	1.5286	0.484183	1.2584	1.03926	0.971657	1.0763	0.309496	1.08977	0.0865439
Mesci_0301	Chromosome	182.441	-0.0756992	0.161449	-0.468875	0.639159	0.905296	1.63274	2.04813	0.576187	1.83202	1.27778	1.44254	1.41902	0.438145	1.51745	0.164319
Mesci_0302	Chromosome	56.331	-0.0214982	0.21318	-0.100845	0.919673	0.982492	1.17714	1.36124	0.343687	1.37127	0.830889	0.990015	0.960689	0.313045	1.06406	0.160328
Mesci_0303	Chromosome	81.9394	-0.0466679	0.227098	-0.205497	0.837184	0.968931	0.982933	1.60615	0.71115	1.62257	1.16655	1.12668	1.10008	0.264919	1.30527	0.159068
Mesci_0304	Chromosome	52.5024	-0.0827335	0.220974	-0.374404	0.708104	0.928345	0.80209	0.995118	0.345954	0.790999	0.694344	0.80388	0.714387	0.19246	0.763074	0.0345656
Mesci_0305	Chromosome	379.348	-0.333748	0.204163	-1.63471	0.102109	0.479887	3.79301	4.28969	1.97447	3.47482	3.17836	2.74258	3.35239	0.703722	3.13192	0.212651
Mesci_0306	Chromosome	692.271	-0.56848	0.158066	-3.59648	0.000322546	0.0133774	11.7571	15.8542	4.78795	9.02308	8.13977	6.82511	10.7998	3.23022	7.99598	0.63856
Mesci_0307	Chromosome	67.7983	-0.279007	0.211985	-1.31616	0.18812	0.613887	1.36151	1.60677	0.685116	1.47905	1.03129	0.992401	1.2178	0.275591	1.16758	0.156139
Mesci_0308	Chromosome	130.188	-0.0914395	0.191694	-0.477008	0.633357	0.902728	1.77032	2.33029	0.562071	1.96407	1.61765	1.24334	1.55423	0.52175	1.60835	0.208111
Mesci_0309	Chromosome	2248.8	-0.0379751	0.243319	-0.156071	0.875977	0.976324	71.9324	169.681	19.6527	93.9396	76.6613	76.845	87.0888	43.9676	82.4819	5.72906
Mesci_0310	Chromosome	475.867	-0.340296	0.139018	-2.44787	0.0143705	0.190334	5.47773	7.89777	2.07123	5.40551	3.8871	4.17074	5.14891	1.68999	4.48779	0.466112
Mesci_0311	Chromosome	142.793	-0.170727	0.216799	-0.787491	0.430995	0.813441	2.58424	4.00802	1.75695	3.49879	2.71105	2.70573	2.78307	0.657388	2.97186	0.26347
Mesci_0312	Chromosome	13835.7	-0.351736	0.18462	-1.90519	0.0567553	0.380253	140.633	201.565	39.9502	106.427	99.9787	97.5088	127.383	47.1223	101.305	2.65863
Mesci_0313	Chromosome	680.771	0.0908094	0.158889	0.571528	0.567642	0.878799	13.9661	18.8763	4.38877	18.4607	11.4164	14.179	12.4104	4.25391	14.6854	2.0492
Mesci_0314	Chromosome	551.845	-0.398453	0.138066	-2.88595	0.00390234	0.0866917	5.45155	7.928	2.18532	5.40762	3.85908	3.88063	5.18829	1.66299	4.38244	0.512624
Mesci_0315	Chromosome	118.88	-0.286117	0.235177	-1.2166	0.223756	0.65099	2.38567	2.87241	1.51639	2.40299	2.4094	1.79611	2.25816	0.396608	2.20283	0.203371
Mesci_0316	Chromosome	209.002	-0.155409	0.161926	-0.959753	0.33718	0.759606	3.65682	5.02355	1.29809	3.89099	2.74539	3.25514	3.32615	1.08808	3.29717	0.331374
Mesci_0317	Chromosome	409.549	0.16965	0.179794	0.94358	0.345384	0.76229	7.59948	9.53259	1.98608	9.07458	7.5527	6.86095	6.37272	2.2632	7.82941	0.653827
Mesci_0318	Chromosome	582.762	0.258019	0.21667	1.19084	0.233717	0.662996	11.4981	13.5725	2.28189	12.8836	11.4191	10.8746	9.11748	3.46986	11.7258	0.59989
Mesci_0319	Chromosome	219.958	-0.207388	0.210489	-0.985268	0.324493	0.749765	3.94591	4.19917	1.87356	3.33851	3.20057	3.58009	3.33955	0.73663	3.37305	0.110912
Mesci_0320	Chromosome	146.704	0.0147174	0.199434	0.073796	0.941173	0.985914	2.42404	2.9636	1.1734	2.6845	2.50602	2.64077	2.18701	0.530202	2.61043	0.053709
Mesci_0321	Chromosome	344.876	-0.185682	0.16805	-1.10492	0.269193	0.692597	4.84912	6.72934	2.21881	5.52017	4.56275	3.85722	4.59909	1.30807	4.64671	0.481884
Mesci_0322	Chromosome	2004.03	-0.100436	0.272471	-0.368613	0.712416	0.929775	185.037	119.42	18.2779	163.802	65.6506	77.3033	107.578	48.5018	102.252	30.9584
Mesci_0323	Chromosome	10.5663	-0.250483	0.277999	-0.901022	0.367577	0.776998	0.24946	0.662394	0.161394	0.36325	0.21595	0.272746	0.35775	0.154429	0.283982	0.0428915
Mesci_0324	Chromosome	1492.89	0.30551	0.202106	1.51163	0.130628	0.533209	19.5709	32.0975	5.12081	30.8746	21.9182	22.89	18.9297	7.7941	25.2276	2.83741
Mesci_0325	Chromosome	299.032	0.417749	0.166952	2.50222	0.0123418	0.175598	2.47819	4.04945	0.88183	4.49357	3.36096	3.30787	2.46982	0.914424	3.7208	0.386691
Mesci_0326	Chromosome	28.8447	-0.494203	0.258708	-1.91027	0.056098	0.379463	0.793021	1.21484	0.384798	0.948548	0.321794	0.460618	0.797552	0.239622	0.576987	0.190054
Mesci_0327	Chromosome	3304.97	0.00879411	0.145183	0.0605727	0.9517	0.986774	19.8743	27.6385	6.22573	24.1684	17.0759	17.8777	17.9128	6.25865	19.7073	2.24251
Mesci_0328	Chromosome	147.824	-0.155841	0.190932	-0.816213	0.414378	0.807717	2.24657	2.7658	1.15481	2.66316	1.93147	1.99362	2.05573	0.474741	2.19608	0.234227
Mesci_0329	Chromosome	94.0542	-0.187306	0.233197	-0.803208	0.421855	0.811933	0.857836	1.40173	0.394665	1.42758	0.610584	0.614852	0.884745	0.291027	0.884339	0.271624
Mesci_0330	Chromosome	3034.53	-0.289871	0.122823	-2.36008	0.0182711	0.215717	36.0316	43.1918	12.9959	33.8572	24.8762	26.5303	30.7398	9.10955	28.4212	2.7596
Mesci_0331	Chromosome	329.14	-0.423844	0.173335	-2.44524	0.0144757	0.190837	12.6667	14.6835	5.63498	10.7053	8.12341	9.33543	10.9951	2.74256	9.38804	0.745788
Mesci_0332	Chromosome	2179.94	-0.259508	0.120975	-2.14513	0.0319422	0.292447	26.3768	35.1003	10.2353	28.343	19.2921	20.4115	23.9041	7.28362	22.6822	2.84878
Mesci_0333	Chromosome	366.874	-0.290893	0.210309	-1.38317	0.166614	0.581869	20.4038	45.9586	8.82756	27.6866	16.4673	19.5284	25.0633	10.9691	21.2274	3.3483
Mesci_0334	Chromosome	50.7212	0.0738508	0.224339	0.329193	0.74201	0.942605	5.27359	6.15517	1.54347	5.87687	3.91302	5.55993	4.32408	1.4134	5.11661	0.60871
Mesci_0335	Chromosome	570.313	0.375625	0.150582	2.49449	0.0126137	0.175664	9.50768	11.0971	3.43687	13.4716	11.4286	11.4248	8.01387	2.33404	12.1083	0.681632
Mesci_0336	Chromosome	1101.65	0.0870009	0.209759	0.414765	0.678314	0.920687	5.39256	7.17504	3.36109	8.0645	6.62954	6.80735	5.30956	1.10177	7.16713	0.451612
Mesci_0337	Chromosome	1048.86	0.249658	0.173807	1.43642	0.150884	0.562297	4.45798	4.08804	1.548	5.82811	4.33497	4.30627	3.36467	0.914592	4.82312	0.502565
Mesci_0338	Chromosome	52.6259	0.183786	0.222474	0.826104	0.408745	0.803074	1.39416	1.33247	0.567285	1.70725	1.36628	1.50991	1.09797	0.26594	1.52781	0.098836
Mesci_0339	Chromosome	226.615	-0.124392	0.226488	-0.549222	0.582853	0.885711	4.63932	5.65732	2.98659	6.37622	4.93523	4.03771	4.42774	0.778199	5.11638	0.681118
Mesci_0340	Chromosome	26.4834	0.194113	0.261202	0.743154	0.457388	0.828421	0.420964	0.433104	0.147945	0.713528	0.256441	0.477305	0.334004	0.0930957	0.482425	0.131974
Mesci_0341	Chromosome	176.523	-0.373622	0.228974	-1.63173	0.102737	0.481246	6.08491	7.73342	1.16645	4.23939	3.82522	3.03605	4.99493	1.9725	3.70022	0.352952
Mesci_0342	Chromosome	328.145	-0.454182	0.189237	-2.40007	0.016392	0.2016	3.47197	4.04127	1.05305	2.22939	2.36055	1.9457	2.85543	0.916053	2.17854	0.122425
Mesci_0343	Chromosome	112.355	-0.544762	0.201221	-2.70727	0.00678381	0.124746	1.75045	2.61639	0.725732	1.67104	1.1864	0.890158	1.69752	0.546427	1.2492	0.227598
Mesci_0344	Chromosome	1453.35	-0.467502	0.149181	-3.13379	0.00172562	0.0513351	23.1483	26.0347	8.76023	18.573	15.1145	13.6842	19.3144	5.34247	15.7906	1.45122
Mesci_0345	Chromosome	633.194	0.0371357	0.147444	0.251863	0.801147	0.962097	12.5014	14.2547	4.29791	15.8539	10.0006	10.9447	10.3513	3.06874	12.2664	1.81435
Mesci_0346	Chromosome	191.229	0.0385443	0.187637	0.20542	0.837244	0.968931	6.95898	9.27801	2.18021	8.93054	6.89334	5.28057	6.13907	2.08957	7.03482	1.05603
Mesci_0347	Chromosome	341.29	-0.0791572	0.193465	-0.409154	0.682426	0.92079	5.38327	5.46553	2.21663	5.38713	5.08265	4.11219	4.35514	1.06952	4.86066	0.384419
Mesci_0348	Chromosome	302.478	-0.0413013	0.177939	-0.232109	0.816454	0.965672	3.88529	5.61706	2.04334	5.22789	4.13858	3.91633	3.84856	1.03181	4.4276	0.405257
Mesci_0349	Chromosome	60.8016	0.173343	0.230122	0.753267	0.45129	0.826104	0.944712	1.07813	0.297518	0.898376	1.02551	1.05749	0.773455	0.241065	0.99379	0.0485921
Mesci_0350	Chromosome	60.9085	1.11708	0.223918	4.98882	6.07503e-07	6.16399e-05	0.96941	1.81034	0.447988	3.39937	3.08702	2.91472	1.07591	0.396867	3.1337	0.141839
Mesci_0351	Chromosome	118.696	-0.0101019	0.189052	-0.0534343	0.957386	0.988527	2.19192	2.149	0.78434	2.49936	1.7007	1.79295	1.70842	0.462206	1.99767	0.252254
Mesci_0352	Chromosome	240.343	-0.0603504	0.243235	-0.248116	0.804045	0.962774	5.09845	7.84098	4.37221	8.50961	6.69824	6.41051	5.77055	1.05623	7.20612	0.657018
Mesci_0353	Chromosome	93.0217	-0.199838	0.223103	-0.895721	0.370402	0.780068	2.59066	2.31746	0.538306	2.23431	1.50601	1.36455	1.81547	0.643435	1.70163	0.269456
Mesci_0354	Chromosome	804.101	-0.218421	0.173732	-1.25723	0.208671	0.634726	14.193	15.6077	3.65558	13.1642	8.73441	9.17094	11.1521	3.77044	10.3565	1.40949
Mesci_0355	Chromosome	532.148	-0.316432	0.182165	-1.73706	0.082377	0.445329	10.1415	12.5234	2.53704	8.66764	6.38374	6.06681	8.40065	3.01136	7.03939	0.819244
Mesci_0356	Chromosome	15.0962	-0.319142	0.274366	-1.1632	0.244749	0.668546	0.436556	0.509534	0.349688	0.492983	0.296931	0.357979	0.431926	0.0462015	0.382631	0.0579218
Mesci_0357	Chromosome	439.467	0.0950502	0.148692	0.639244	0.522665	0.856677	4.3503	6.20535	1.56289	5.43398	4.42164	4.55493	4.03952	1.34914	4.80352	0.317571
Mesci_0358	Chromosome	441.52	-0.119539	0.166722	-0.716995	0.473377	0.837182	5.10011	6.56201	1.51558	4.77	4.18904	4.09432	4.39257	1.49912	4.35112	0.211218
Mesci_0359	Chromosome	463.907	0.0744577	0.156191	0.476709	0.633569	0.902728	5.25714	6.19999	2.1689	6.49499	5.30283	5.05436	4.54201	1.21737	5.6174	0.444621
Mesci_0360	Chromosome	568.441	-0.0934568	0.207236	-0.450967	0.652014	0.91117	5.14454	6.01585	2.91678	6.07035	4.99862	5.22753	4.69239	0.922749	5.43217	0.325862
Mesci_0361	Chromosome	204.8	-0.0775478	0.179782	-0.431344	0.666219	0.916553	2.68901	2.95361	0.837377	2.77596	2.2795	1.85428	2.16	0.665707	2.30325	0.266331
Mesci_0362	Chromosome	151.728	-0.206518	0.174113	-1.18611	0.235578	0.665947	4.90475	6.50323	1.54734	5.20057	3.63934	3.4627	4.31844	1.46037	4.10087	0.552209
Mesci_0363	Chromosome	310.441	-0.0393332	0.256478	-0.153359	0.878115	0.976856	3.65745	2.19076	1.89672	3.84652	3.04544	3.18384	2.58164	0.544559	3.3586	0.24721
Mesci_0364	Chromosome	135.702	0.310873	0.217989	1.42609	0.153842	0.565779	1.90198	1.44025	0.430186	2.24846	1.63645	1.69278	1.25747	0.434588	1.85923	0.195293
Mesci_0365	Chromosome	86.9283	0.00628636	0.223768	0.0280932	0.977588	0.994735	1.62576	1.92976	0.343993	1.56972	1.47375	1.13191	1.29984	0.485912	1.39179	0.132863
Mesci_0366	Chromosome	143.522	0.140632	0.189642	0.741566	0.45835	0.828735	2.32626	2.31277	0.628606	2.60028	2.07442	1.95351	1.75588	0.563649	2.20941	0.198531
Mesci_0367	Chromosome	152.708	0.390705	0.200568	1.94799	0.0514163	0.368389	1.75019	1.47606	0.584426	2.31129	1.90607	1.95059	1.27022	0.351912	2.05598	0.128298
Mesci_0368	Chromosome	155.16	0.0626677	0.194998	0.321375	0.747926	0.94377	2.80272	2.61699	0.980901	3.58476	2.07962	2.36391	2.13354	0.578806	2.6761	0.461683
Mesci_0369	Chromosome	281.437	0.128376	0.220251	0.582863	0.559986	0.875862	2.24931	1.54859	0.538119	2.18106	1.61485	1.74772	1.44534	0.49667	1.84788	0.170949
Mesci_0370	Chromosome	212.87	0.219	0.237595	0.921736	0.356667	0.770562	2.70695	1.57306	0.624886	2.81551	1.90601	2.24577	1.63496	0.601836	2.32243	0.265332
Mesci_0371	Chromosome	158.841	0.233957	0.237472	0.9852	0.324526	0.749765	6.47898	8.30948	1.29976	9.87315	4.33693	6.93961	5.36274	2.09909	7.0499	1.59912
Mesci_0372	Chromosome	325.081	-0.0878514	0.196435	-0.44723	0.654709	0.91245	4.38006	3.64365	1.15069	4.09186	2.75759	2.93321	3.05813	0.977127	3.26089	0.418569
Mesci_0373	Chromosome	256.491	-0.105994	0.210074	-0.504557	0.61387	0.894905	5.49333	4.08742	1.79112	5.30551	3.52409	3.71806	3.79062	1.07899	4.18255	0.564264
Mesci_0374	Chromosome	95.8183	0.00598321	0.267699	0.0223505	0.982168	0.995993	3.817	1.45684	1.2017	2.73559	2.74953	2.68066	2.15852	0.832507	2.72192	0.0210229
Mesci_0375	Chromosome	92.186	0.135518	0.217071	0.624303	0.532428	0.861161	2.75855	2.17607	0.697474	3.10663	2.01744	2.18403	1.87737	0.613441	2.43604	0.338728
Mesci_0376	Chromosome	1344.91	0.317495	0.147318	2.15516	0.031149	0.288725	9.47403	11.4828	2.82237	13.6594	10.0177	9.71292	7.92641	2.61707	11.13	1.26776
Mesci_0377	Chromosome	5323.47	-0.0156945	0.15558	-0.100877	0.919648	0.982492	49.2842	54.774	20.4854	57.2875	44.7519	44.0652	41.5145	10.6333	48.7015	4.29755
Mesci_0378	Chromosome	593.766	-0.180182	0.1812	-0.994379	0.320038	0.745651	11.0651	10.8437	3.46519	9.01121	8.53425	7.41645	8.458	2.49722	8.32064	0.472593
Mesci_0379	Chromosome	303.841	-0.249963	0.208903	-1.19655	0.231482	0.660281	5.73589	5.62359	2.83585	5.37111	4.55036	4.41799	4.73177	0.948517	4.77982	0.298103
Mesci_0380	Chromosome	864.14	-0.182215	0.156119	-1.16715	0.243148	0.66775	8.34354	9.44824	3.12107	7.60371	6.69586	6.62226	6.97095	1.95118	6.97394	0.315599
Mesci_0381	Chromosome	1363.01	-0.0608717	0.186887	-0.325714	0.74464	0.94264	13.3972	19.4962	3.61727	13.9049	11.836	10.811	12.1702	4.62473	12.1839	0.909933
Mesci_0382	Chromosome	238.405	-0.234244	0.18073	-1.2961	0.194942	0.622228	4.30497	7.007	1.3926	4.57557	3.12983	3.66801	4.23486	1.62112	3.79113	0.421864
Mesci_0383	Chromosome	105.353	0.138816	0.210999	0.657898	0.510603	0.851186	2.865	3.86733	0.623233	3.35821	2.58797	2.75109	2.45186	0.959004	2.89909	0.23434
Mesci_0384	Chromosome	137.299	0.145004	0.193063	0.751067	0.452612	0.826337	3.23054	3.45021	0.910709	3.56653	3.21698	2.73564	2.53048	0.812367	3.17305	0.240862
Mesci_0385	Chromosome	325.404	0.199932	0.204345	0.978405	0.327874	0.752112	2.99815	2.85913	1.43306	4.51501	3.1315	3.14366	2.43011	0.500138	3.59672	0.459156
Mesci_0386	Chromosome	31.8997	-0.267879	0.270393	-0.9907	0.321832	0.747463	0.775528	1.62931	0.406176	0.460931	0.935096	0.817636	0.937005	0.362201	0.737888	0.142569
Mesci_0387	Chromosome	16.2995	-0.0690144	0.268883	-0.25667	0.797433	0.960433	0.34495	0.338196	0.104148	0.358783	0.298612	0.198003	0.262431	0.0791657	0.285133	0.0469001
Mesci_0388	Chromosome	61.7422	-0.225001	0.237662	-0.946725	0.343779	0.761345	1.18103	0.964919	0.495991	1.08615	0.928211	0.654129	0.880645	0.202192	0.889498	0.126208
Mesci_0389	Chromosome	537.508	0.0512968	0.207026	0.24778	0.804305	0.962774	6.97309	7.51346	3.5734	8.11158	7.59032	7.48057	6.01998	1.2332	7.72749	0.194642
Mesci_0390	Chromosome	6681.82	-0.0327178	0.234886	-0.139292	0.889219	0.978421	95.4422	103.868	15.5731	91.967	61.1499	61.9706	71.6279	28.1328	71.6958	10.1384
Mesci_0391	Chromosome	1603.34	-0.328947	0.178164	-1.84632	0.0648456	0.400057	31.8594	28.7499	8.71236	24.8753	17.5343	18.3686	23.1072	7.2532	20.2594	2.32048
Mesci_0392	Chromosome	2284.12	-0.269785	0.199677	-1.35111	0.17666	0.596425	38.8181	30.4161	12.2697	29.8067	24.7951	22.4042	27.168	7.83407	25.6687	2.1811
Mesci_0393	Chromosome	2746.02	-0.318857	0.172659	-1.84675	0.0647834	0.400057	32.1794	33.5068	8.35039	26.1265	19.3301	18.2687	24.6789	8.17324	21.2418	2.46151
Mesci_0394	Chromosome	3302.3	-0.208526	0.169917	-1.22722	0.219739	0.647362	55.0052	51.3484	16.5974	51.7144	33.5533	35.6411	40.9836	12.2387	40.3029	5.73746
Mesci_0395	Chromosome	3169.53	-0.111813	0.175832	-0.635907	0.524837	0.857659	226.528	263.096	57.6077	226.761	163.788	153.501	182.41	63.288	181.35	22.899
Mesci_0396	Chromosome	1421.84	-0.110722	0.200391	-0.552531	0.580585	0.885306	118.136	161.688	29.2204	139.291	80.7911	82.2924	103.015	38.9803	100.791	19.2545
Mesci_0397	Chromosome	891.702	-0.154781	0.193279	-0.800815	0.423239	0.811933	68.8449	112.378	19.5088	81.089	52.6182	53.8598	66.9107	26.8266	62.5223	9.29024
Mesci_0398	Chromosome	5583.8	0.175443	0.197482	0.888398	0.374326	0.78167	62.6714	96.045	16.3837	93.5214	59.4654	60.0568	58.3667	23.0967	71.0145	11.2547
Mesci_0399	Chromosome	2103.52	0.266005	0.184376	1.44273	0.149097	0.560298	28.2642	35.3042	6.99464	36.8092	29.1322	26.7363	23.521	8.50942	30.8926	3.03808
Mesci_0400	Chromosome	290.244	-0.142362	0.163178	-0.872436	0.382971	0.787018	9.12284	13.3576	4.25921	11.6177	8.40687	7.91875	8.91321	2.62856	9.31444	1.16022
Mesci_0401	Chromosome	379.212	-0.160867	0.170297	-0.944623	0.344851	0.762133	5.28705	7.14439	2.19335	7.02986	4.07606	4.03757	4.87493	1.44402	5.04783	0.991078
Mesci_0402	Chromosome	190.408	-0.116451	0.186315	-0.625022	0.531957	0.861161	3.80529	4.27093	1.75733	4.02986	3.34403	3.35151	3.27785	0.772051	3.57513	0.227373
Mesci_0403	Chromosome	160.777	0.196939	0.175318	1.12333	0.261299	0.685459	2.77636	3.801	1.06803	4.58911	2.77692	2.87144	2.54847	0.797126	3.41249	0.588944
Mesci_0404	Chromosome	252.265	-0.0192773	0.168007	-0.114742	0.90865	0.982037	5.18775	6.84286	2.17466	5.82487	5.26641	4.93168	4.73509	1.36647	5.34099	0.260523
Mesci_0405	Chromosome	167.005	0.257009	0.177548	1.44754	0.147745	0.559696	1.62694	1.642	0.569637	2.15804	1.58237	1.72126	1.27953	0.354972	1.82056	0.173439
Mesci_0406	Chromosome	31.5227	0.128071	0.2374	0.539472	0.589561	0.886013	0.586207	0.741587	0.21206	0.849668	0.540201	0.589238	0.513284	0.157149	0.659702	0.0960321
Mesci_0407	Chromosome	124.048	0.261525	0.196556	1.33054	0.183342	0.605668	3.20829	2.94181	0.876066	4.12918	2.75733	3.05352	2.34205	0.737019	3.31334	0.416781
Mesci_0408	Chromosome	237.14	-0.238162	0.166108	-1.43378	0.151635	0.562395	2.61896	3.35378	0.809148	2.72013	1.68027	1.90388	2.26063	0.756106	2.10143	0.316016
Mesci_0409	Chromosome	317.686	0.394548	0.180668	2.18383	0.0289751	0.278102	5.6699	8.17483	1.55701	9.50095	6.23297	6.86411	5.13391	1.92911	7.53268	1.00086
Mesci_0410	Chromosome	694.315	0.396045	0.168432	2.35136	0.0187049	0.219344	8.24301	10.0476	2.19272	12.6904	8.65508	8.98598	6.82779	2.37536	10.1105	1.2935
Mesci_0411	Chromosome	480.038	0.227715	0.1825	1.24775	0.212121	0.639184	7.98249	9.79778	3.42711	9.90192	10.0628	9.37111	7.06913	1.89491	9.7786	0.208968
Mesci_0412	Chromosome	11.1698	-0.344121	0.278756	-1.23449	0.217021	0.644934	1.37812	3.00252	0.396269	0.764471	1.39183	0.87894	1.5923	0.759944	1.01175	0.192891
Mesci_0413	Chromosome	498.503	-0.0689749	0.195923	-0.352051	0.7248	0.934283	11.5224	12.0588	5.54587	14.7487	10.1314	9.44227	9.70902	2.08733	11.4408	1.66588
Mesci_0414	Chromosome	2806.62	0.354632	0.153751	2.30654	0.0210806	0.234863	14.0042	14.4779	4.72562	20.5501	15.4934	14.1489	11.0692	3.17475	16.7308	1.94869
Mesci_0415	Chromosome	269.069	0.0201527	0.188628	0.106838	0.914917	0.982492	3.38461	4.09996	0.81051	3.63362	2.75434	2.66743	2.76503	0.998838	3.01847	0.3086
Mesci_0416	Chromosome	673.219	-0.388795	0.19707	-1.97287	0.0485098	0.358897	6.05803	13.0877	2.6548	7.06033	5.09297	5.04724	7.26683	3.07176	5.73351	0.663538
Mesci_0417	Chromosome	180.645	-0.189723	0.258182	-0.734842	0.462436	0.831206	7.0823	5.34126	4.66599	8.15963	5.9625	5.61609	5.69652	0.719791	6.5794	0.796414
Mesci_0418	Chromosome	1100.9	-0.35772	0.213834	-1.67289	0.0943495	0.467796	10.9724	24.7356	4.28231	14.0318	8.33656	9.09067	13.3301	6.02087	10.4863	1.78605
Mesci_0419	Chromosome	154.734	-0.439711	0.255182	-1.72313	0.0848659	0.448096	3.43518	11.1296	1.91592	5.66743	2.48665	3.3673	5.49358	2.85195	3.84046	0.948198
Mesci_0420	Chromosome	80.9681	-0.385551	0.232532	-1.65806	0.0973054	0.472443	4.30497	10.3319	2.78521	6.26867	3.55199	4.30232	5.80736	2.30441	4.70766	0.81
Mesci_0421	Chromosome	69.0903	-0.131972	0.228208	-0.578295	0.563065	0.877732	1.06555	1.24703	0.459588	1.0304	0.685576	1.14927	0.924056	0.23807	0.95508	0.139053
Mesci_0422	Chromosome	434.774	-0.0529008	0.19471	-0.27169	NA	NA	1.64646	27.0294	0.345117	9.76918	1.19884	7.96606	9.67367	8.68601	6.31136	2.60872
Mesci_0423	Chromosome	186.356	-0.0433286	0.189569	-0.228564	0.819208	0.966672	1.16593	16.7069	0.135392	5.74628	0.756982	5.43	6.00274	5.36034	3.97775	1.61297
Mesci_0424	Chromosome	453.967	-0.0276375	0.207956	-0.132901	0.894272	0.979629	1.48422	21.2629	0.430458	7.79325	1.50637	8.12781	7.72587	6.77536	5.80914	2.15355
Mesci_0425	Chromosome	400.633	-0.0134925	0.223602	-0.0603419	0.951883	0.986774	1.72324	16.3992	0.387333	6.6342	1.79641	6.63412	6.16994	5.12917	5.02158	1.61259
Mesci_0426	Chromosome	511.752	0.0312463	0.278593	0.112158	0.910698	0.982053	1.70541	9.63688	0.509918	4.71507	1.91157	4.56864	3.95074	2.86394	3.73176	0.911075
Mesci_0427	Chromosome	183.2	0.005195	0.276359	0.018798	0.985002	0.996223	1.47932	8.07718	0.918176	4.35324	1.99899	4.06324	3.49156	2.29853	3.47182	0.74116
Mesci_0429	Chromosome	155.473	0.280613	0.27744	1.01144	0.311807	0.738511	0.887557	4.71962	0.532052	3.42974	1.48457	3.68425	2.04641	1.34054	2.86619	0.694704
Mesci_0430	Chromosome	705.523	-0.131995	0.171477	-0.769756	0.441444	0.818365	5.83249	7.68005	2.86453	6.57473	5.18905	5.80904	5.45902	1.4026	5.85761	0.400747
Mesci_0431	Chromosome	600.878	0.00248688	0.230062	0.0108096	0.991375	0.997328	9.21676	15.4347	1.97532	11.075	7.33443	8.52797	8.87559	3.88913	8.97912	1.10311
Mesci_0432	Chromosome	7.60164	-0.393191	0.278638	-1.41112	0.15821	0.569462	0.269762	0.360654	0.063465	0.142841	0.148606	0.134065	0.231294	0.0879208	0.141837	0.00422772
Mesci_0433	Chromosome	11.0906	-0.0359478	0.277088	-0.129734	0.896777	0.979901	0.394435	0.281978	0.0850631	0.30769	0.277428	0.256056	0.253825	0.0904104	0.280391	0.0149787
Mesci_0434	Chromosome	83.9292	-0.133292	0.263334	-0.50617	0.612737	0.894905	1.23659	1.06213	0.875262	1.14767	1.33124	1.23069	1.05799	0.104328	1.23653	0.0530715
Mesci_0435	Chromosome	21.1582	-0.148517	0.275176	-0.539716	0.589393	0.886013	0.255284	0.672063	0.0856395	0.507441	0.159605	0.232594	0.337662	0.174225	0.29988	0.105898
Mesci_0436	Chromosome	199.819	-0.183977	0.21045	-0.874208	0.382005	0.787018	4.33375	5.51209	2.6068	5.78916	3.73132	3.9443	4.15088	0.843654	4.48826	0.653349
Mesci_0437	Chromosome	1759.51	-0.259076	0.135476	-1.91234	0.0558326	0.379463	11.4929	16.279	3.99095	11.6464	8.9186	8.47221	10.5876	3.57602	9.67907	0.992071
Mesci_0438	Chromosome	219.66	-0.032412	0.18219	-0.177902	0.8588	0.971278	6.71221	11.6774	2.65023	9.00287	7.28487	6.24342	7.01326	2.61025	7.51039	0.804527
Mesci_0439	Chromosome	749.593	-0.22511	0.166756	-1.34994	0.177036	0.596532	8.92826	15.7663	4.16164	11.6574	8.09643	7.80651	9.61874	3.36772	9.18678	1.23814
Mesci_0440	Chromosome	1468.05	-0.226933	0.223853	-1.01376	0.310697	0.73711	55.7649	102.835	14.6708	57.2484	48.4869	38.6682	57.7569	25.4703	48.1345	5.36651
Mesci_0441	Chromosome	2135.66	-0.156635	0.272015	-0.575832	0.564728	0.877979	165.769	350.301	22.6383	190.595	126.538	107.731	179.57	94.8396	141.621	25.0815
Mesci_0442	Chromosome	917.996	-0.230014	0.18787	-1.22433	0.220829	0.648013	19.6626	24.8629	10.5681	23.4894	16.9458	16.2427	18.3645	4.17728	18.8926	2.30731
Mesci_0443	Chromosome	9235.14	0.375311	0.134941	2.78129	0.00541426	0.107943	210.412	300.924	75.1993	375.047	243.971	248.992	195.512	65.5857	289.337	42.8798
Mesci_0444	Chromosome	156.705	-0.0290801	0.213315	-0.136325	0.891564	0.978534	2.29016	3.59251	1.46982	4.00938	2.37902	2.49391	2.45083	0.618012	2.96077	0.525353
Mesci_0445	Chromosome	144.96	-0.012403	0.20495	-0.0605171	0.951744	0.986774	1.9032	1.77708	0.852863	2.13891	1.59405	1.76332	1.51105	0.3311	1.83209	0.161004
Mesci_0446	Chromosome	3808.31	-0.478096	0.270948	-1.76453	0.0776428	0.42915	234.112	172.899	24.1435	73.6617	101.167	72.6966	143.718	62.3441	82.5085	9.33353
Mesci_0447	Chromosome	798.907	-0.0228681	0.184321	-0.124066	0.901263	0.981401	19.0762	17.9424	4.89659	17.499	14.4354	13.7146	13.9717	4.54936	15.2163	1.16014
Mesci_0448	Chromosome	36.6483	0.175489	0.242008	0.725137	0.468368	0.835301	1.99953	3.68888	0.667687	3.81058	2.23346	2.11565	2.1187	0.874178	2.71989	0.5464
Mesci_0449	Chromosome	235.595	-0.208213	0.182651	-1.13995	0.254307	0.678546	5.22223	7.27429	2.21551	5.41385	5.03949	3.82596	4.90401	1.46899	4.75977	0.479247
Mesci_0450	Chromosome	891.156	-0.312711	0.137302	-2.27754	0.0227542	0.242952	10.614	15.4433	4.4806	11.2182	7.75135	8.7468	10.1793	3.17211	9.23879	1.03058
Mesci_0451	Chromosome	368.402	-0.382719	0.183787	-2.0824	0.0373059	0.316065	5.76799	10.9364	2.88675	6.71643	5.06596	4.60569	6.53039	2.3548	5.46269	0.640793
Mesci_0452	Chromosome	1063.22	-0.211245	0.222536	-0.949265	0.342486	0.761345	19.1543	30.7011	4.31151	19.7798	13.8507	12.5703	18.0556	7.63781	15.4003	2.22073
Mesci_0453	Chromosome	734.034	-0.222616	0.140289	-1.58684	0.112549	0.505551	8.88449	10.6532	3.3266	9.24522	6.79651	6.34192	7.62142	2.20727	7.46122	0.901602
Mesci_0454	Chromosome	140.046	-0.244646	0.210986	-1.15954	0.246237	0.670475	3.99204	7.47095	2.44294	5.45101	3.36718	4.47659	4.63531	1.48667	4.43159	0.601972
Mesci_0455	Chromosome	26.7544	0.126546	0.260349	0.486062	0.626923	0.900221	1.36151	2.78095	0.293621	1.84095	1.42417	1.79873	1.47869	0.720416	1.68795	0.132453
Mesci_0456	Chromosome	61.2139	0.00180289	0.215403	0.00836984	0.993322	0.99789	3.15574	4.99289	0.864204	3.87624	2.90528	2.87526	3.00428	1.19425	3.21892	0.328771
Mesci_0457	Chromosome	2154.04	-0.179277	0.212198	-0.844856	0.398191	0.79788	98.3131	96.1033	51.3361	106.292	81.0683	82.1548	81.9175	15.304	89.8382	8.23267
Mesci_0458	Chromosome	685.549	0.13364	0.197005	0.678357	0.497545	0.845313	2.62524	2.64336	1.24658	3.41356	2.60965	2.94051	2.17173	0.462604	2.98791	0.233277
Mesci_0459	Chromosome	537.054	-0.0105512	0.168201	-0.0627294	0.949982	0.986716	2.58183	2.69473	1.04945	2.89813	2.23501	2.32772	2.10867	0.53061	2.48695	0.207325
Mesci_0460	Chromosome	619.183	-0.269033	0.256516	-1.04879	0.294273	0.718856	9.82404	11.4934	8.60826	13.2532	9.44371	9.67119	9.97525	0.836306	10.7894	1.23367
Mesci_0461	Chromosome	728.692	0.109185	0.187909	0.581053	0.561205	0.87628	6.16598	7.28178	3.07856	7.92134	6.85813	7.04286	5.50877	1.25708	7.27411	0.32798
Mesci_0462	Chromosome	2203.78	0.0981571	0.139753	0.702362	0.482453	0.841752	11.4564	14.6655	4.96755	15.4509	11.6828	12.0454	10.3631	2.85242	13.0597	1.20018
Mesci_0463	Chromosome	7633.14	0.505753	0.210634	2.4011	0.0163461	0.2016	79.2692	58.1248	23.4486	120.986	92.6933	76.681	53.6142	16.2711	96.7866	12.9523
Mesci_0464	Chromosome	235.955	0.42149	0.169911	2.48065	0.0131142	0.181301	8.98908	13.9113	3.44634	17.1359	10.5813	13.1042	8.78224	3.02274	13.6071	1.9088
Mesci_0465	Chromosome	933.4	0.274099	0.181632	1.50909	0.131276	0.534704	24.1753	37.7808	13.7312	46.8103	33.0343	33.4049	25.2291	6.96249	37.7498	4.5315
Mesci_0466	Chromosome	6.64283	0.151315	0.276168	0.547911	0.583753	0.885711	0.500911	0.818506	0.259261	0.583519	0.693797	0.931036	0.526226	0.161936	0.736117	0.102527
Mesci_0467	Chromosome	63.9723	-0.139933	0.225992	-0.619195	0.535788	0.8634	2.38486	2.14831	0.870377	1.85719	1.93216	1.80517	1.80118	0.470385	1.86484	0.0368569
Mesci_0468	Chromosome	902.53	-0.0165397	0.146035	-0.113258	0.909826	0.98205	7.47039	8.66379	2.9627	8.75769	6.80257	6.4762	6.36563	1.73599	7.34549	0.712362
Mesci_0469	Chromosome	851.17	-0.117429	0.211303	-0.555739	0.578389	0.8844	21.7922	26.7973	4.75608	17.5804	16.8965	15.5102	17.7819	6.67124	16.6624	0.608957
Mesci_0470	Chromosome	358.62	0.0956047	0.161009	0.593785	0.552656	0.872518	3.13904	3.82549	1.20264	3.64797	3.27906	3.09652	2.72239	0.785287	3.34118	0.162191
Mesci_0471	Chromosome	45.9641	-0.196388	0.231943	-0.846706	0.397159	0.79788	1.45127	2.58222	0.556406	1.82478	1.39591	1.04019	1.52996	0.586124	1.4203	0.226819
Mesci_0472	Chromosome	1986.74	0.187437	0.183566	1.02109	0.307213	0.733114	70.1219	63.9378	18.2522	78.6063	61.8374	57.1828	50.7706	16.3569	65.8755	6.50567
Mesci_0473	Chromosome	79.0978	0.142011	0.212672	0.667747	0.504295	0.846251	1.79374	1.90517	0.696302	2.61194	1.84393	1.44637	1.46507	0.385728	1.96741	0.342091
Mesci_0474	Chromosome	260.873	-0.258954	0.174882	-1.48074	0.138677	0.547626	4.14942	6.08304	1.54855	5.08105	2.86598	3.00037	3.927	1.31371	3.64913	0.717009
Mesci_0475	Chromosome	159.852	-0.183242	0.18317	-1.00039	0.317119	0.743961	6.53967	11.5409	2.82067	7.58189	6.15183	6.24443	6.96709	2.52638	6.65938	0.462028
Mesci_0476	Chromosome	284.351	-0.2542	0.181473	-1.40076	0.161287	0.574565	6.04622	6.20763	2.35398	5.19421	4.66276	4.19257	4.86928	1.25851	4.68318	0.289329
Mesci_0477	Chromosome	250.299	-0.26789	0.177081	-1.51281	0.130328	0.532749	4.91108	7.17	1.44127	4.49367	3.5209	3.74574	4.50745	1.66601	3.9201	0.294037
Mesci_0478	Chromosome	268.057	-0.320705	0.150768	-2.12715	0.0334076	0.298447	5.6199	7.94215	2.1619	5.73469	3.89527	4.3385	5.24132	1.67932	4.65615	0.55424
Mesci_0479	Chromosome	112.461	-0.181673	0.20817	-0.872713	0.382819	0.787018	5.6794	9.99422	1.71683	6.98762	4.28617	4.69696	5.79682	2.3902	5.32358	0.840429
Mesci_0480	Chromosome	188.214	-0.129412	0.180349	-0.717569	0.473023	0.837097	4.64347	5.85025	1.49742	5.6873	3.28714	3.3332	3.99705	1.29745	4.10255	0.792486
Mesci_0481	Chromosome	56.2049	-0.274911	0.223082	-1.23233	0.217825	0.645972	2.28025	2.37109	0.58755	1.6263	1.30742	1.61889	1.7463	0.579967	1.51754	0.105083
Mesci_0482	Chromosome	283.952	-0.237627	0.163474	-1.45361	0.146055	0.557289	7.98102	9.96368	2.49798	6.91512	5.88991	5.98464	6.81423	2.23273	6.26322	0.327094
Mesci_0483	Chromosome	281.033	-0.545215	0.171241	-3.1839	0.00145305	0.0461243	9.90334	10.7465	3.15669	7.43126	5.62673	4.77037	7.9355	2.40176	5.94279	0.784222
Mesci_0484	Chromosome	431.376	-0.250146	0.253705	-0.985972	0.324147	0.749765	10.43	10.9594	8.14714	11.731	10.2849	9.83223	9.84552	0.862836	10.616	0.572574
Mesci_0485	Chromosome	187.567	-0.341781	0.201273	-1.6981	0.0894892	0.456138	2.86002	2.46967	1.07311	2.22499	1.65055	1.92576	2.13426	0.542412	1.93377	0.165874
Mesci_0486	Chromosome	330.568	-0.198762	0.172265	-1.15381	0.248578	0.672602	9.74673	10.7715	2.86354	9.5793	5.74724	7.24592	7.79394	2.48289	7.52416	1.11493
Mesci_0487	Chromosome	1845.22	-0.390966	0.147974	-2.64213	0.00823864	0.137278	24.6742	26.5151	9.27606	21.9385	15.3622	15.7329	20.1551	5.46543	17.6779	2.13303
Mesci_0488	Chromosome	371.42	-0.42751	0.198881	-2.14958	0.0315887	0.290903	4.96935	10.7952	2.28708	5.77441	3.92556	4.21351	6.01722	2.51135	4.63782	0.574338
Mesci_0489	Chromosome	99.2134	-0.164984	0.252015	-0.654658	0.512688	0.851255	1.87194	1.03212	0.406176	1.13715	1.16317	0.929166	1.10341	0.424629	1.07649	0.0740465
Mesci_0490	Chromosome	44.224	-0.180722	0.238618	-0.75737	0.448828	0.822415	2.46639	2.49138	0.812352	2.68657	1.82452	1.27476	1.92337	0.555558	1.92862	0.410864
Mesci_0491	Chromosome	211.172	-0.384055	0.229634	-1.67246	0.0944329	0.467801	4.47572	3.29741	1.0266	2.44332	2.53074	2.00832	2.93324	1.01219	2.32746	0.161554
Mesci_0492	Chromosome	68.1427	-0.523818	0.245506	-2.13363	0.0328732	0.296956	1.60146	1.07358	0.413261	0.9567	0.758337	0.516305	1.02943	0.343713	0.74378	0.127339
Mesci_0493	Chromosome	116.555	-0.677962	0.221648	-3.05874	0.00222273	0.0613086	2.75916	2.49931	0.814939	1.2727	1.46686	1.09028	2.02447	0.6094	1.27661	0.108728
Mesci_0494	Chromosome	36.9731	-0.463701	0.254662	-1.82085	0.06863	0.410205	0.891873	0.664381	0.147083	0.44745	0.37468	0.365671	0.567779	0.220361	0.395934	0.0258891
Mesci_0495	Chromosome	51.055	-0.154721	0.224609	-0.688849	0.490919	0.845165	1.08518	1.05191	0.444255	1.07131	0.891638	0.744058	0.860447	0.208317	0.902334	0.0946192
Mesci_0496	Chromosome	149.272	0.00359195	0.19235	0.0186741	0.985101	0.996223	2.52447	2.24793	0.831927	2.60801	1.98892	1.99255	1.86811	0.524206	2.1965	0.20576
Mesci_0497	Chromosome	263.599	0.474714	0.19198	2.47273	0.0134087	0.182268	3.09166	5.57449	1.6247	6.81569	4.49136	5.95429	3.43029	1.15271	5.75378	0.678427
Mesci_0498	Chromosome	369.299	-0.624221	0.161382	-3.86797	0.000109747	0.00547003	6.51955	6.84847	2.35448	4.75747	3.37059	3.30241	5.24083	1.4463	3.81015	0.474066
Mesci_0499	Chromosome	5.48066	0.0134193	0.26825	0.0500254	0.960102	NA	0.111051	0.254046	0.0191592	0.24025	0.11536	0.0607085	0.128085	0.0683388	0.138773	0.0531346
Mesci_0500	Chromosome	93.1164	0.304486	0.20941	1.45402	0.145942	0.557289	1.89147	1.61113	0.711676	2.64543	2.00319	1.90303	1.40476	0.355866	2.18388	0.232578
Mesci_0501	Chromosome	19.1084	0.0380337	0.266381	0.142779	0.886465	0.978405	0.229065	0.311917	0.0987996	0.391792	0.231344	0.166965	0.213261	0.0620272	0.263367	0.0668478
Mesci_0502	Chromosome	97.6088	-0.105197	0.211111	-0.498301	0.618272	0.895037	1.87365	1.97008	0.632454	2.15553	1.52323	1.12225	1.49206	0.430704	1.60034	0.300765
Mesci_0503	Chromosome	331.144	-0.152436	0.20806	-0.732654	0.46377	0.832685	2.08053	2.98216	1.32243	2.67876	2.11702	2.18295	2.12837	0.479717	2.32624	0.177283
Mesci_0504	Chromosome	427.684	-0.151892	0.217678	-0.697784	0.485313	0.841752	2.7244	3.91556	1.84985	3.58137	2.8539	2.97454	2.82994	0.598652	3.1366	0.225093
Mesci_0505	Chromosome	112.257	-0.397407	0.248446	-1.59957	0.109695	0.498082	1.29255	3.72126	0.809697	2.15101	0.959073	1.35432	1.94117	0.900895	1.48813	0.350528
Mesci_0506	Chromosome	96.7232	-0.109121	0.244551	-0.44621	0.655446	0.912805	4.38606	7.37777	3.8392	7.67482	5.41613	5.18334	5.20101	1.09977	6.09143	0.794542
Mesci_0507	Chromosome	303.969	0.0837667	0.200224	0.418366	0.67568	0.919572	4.86494	5.28073	2.53298	6.78045	5.11387	5.0246	4.22621	0.855083	5.63964	0.570986
Mesci_0508	Chromosome	117.46	-0.160253	0.192882	-0.830831	0.406069	0.802533	2.39419	2.93414	1.13592	2.54	2.19347	1.99597	2.15475	0.532728	2.24315	0.159001
Mesci_0509	Chromosome	122.808	-0.0550952	0.184846	-0.298059	0.765658	0.948641	1.8025	1.92349	0.528875	1.85693	1.41176	1.34065	1.41829	0.446076	1.53644	0.161552
Mesci_0510	Chromosome	65.5771	-0.047097	0.209228	-0.225099	0.821902	0.966672	1.41933	1.98791	0.641331	1.93084	1.11165	1.4656	1.34952	0.390289	1.5027	0.237205
Mesci_0511	Chromosome	178.5	-0.402248	0.193127	-2.08281	0.0372685	0.316065	3.47469	4.21777	0.844161	2.5018	2.01347	2.1011	2.84554	1.02342	2.20546	0.150315
Mesci_0512	Chromosome	309.446	-0.512923	0.169064	-3.03391	0.00241409	0.0640644	3.80342	4.33252	1.2067	3.13433	2.14488	1.8893	3.11421	0.965911	2.3895	0.379653
Mesci_0513	Chromosome	621.59	-0.670813	0.195959	-3.42324	0.000618797	0.0229804	14.5071	15.8673	3.23929	8.71462	6.17123	6.0943	11.2046	4.00194	6.99338	0.860904
Mesci_0514	Chromosome	12.4888	-0.42203	0.278574	-1.51497	0.129781	0.53236	2.00364	3.43773	0.0864204	1.41712	0.693797	0.821502	1.8426	0.970784	0.977473	0.222893
Mesci_0515	Chromosome	45.726	0.14667	0.22011	0.666349	0.505188	0.846749	0.57156	0.778291	0.234784	0.781318	0.589026	0.669548	0.528211	0.158387	0.679964	0.0557539
Mesci_0516	Chromosome	39.1542	-0.333758	0.232241	-1.43712	0.150685	0.562297	1.3299	2.29057	0.713134	1.58511	1.08902	1.04141	1.44453	0.458959	1.23851	0.173843
Mesci_0517	Chromosome	115.705	0.0483265	0.18624	0.259484	0.795262	0.960433	1.81333	1.96706	0.749257	2.23156	1.60932	1.72436	1.50988	0.382894	1.85508	0.191149
Mesci_0518	Chromosome	322.157	0.173925	0.154123	1.12848	0.259116	0.683835	4.64494	7.04413	1.72899	6.56516	5.0813	5.29591	4.47269	1.53676	5.64746	0.463013
Mesci_0519	Chromosome	302.728	-0.185055	0.194982	-0.949087	0.342577	0.761345	2.04689	2.99013	1.07939	2.55778	2.12256	1.60532	2.0388	0.551596	2.09522	0.275292
Mesci_0520	Chromosome	279.74	0.119128	0.16419	0.725552	0.468114	0.835112	3.4769	4.21386	1.4277	4.34494	3.35414	3.87158	3.03949	0.833499	3.85689	0.286112
Mesci_0521	Chromosome	251.525	0.0765839	0.161895	0.473047	0.636179	0.902798	6.20985	6.6904	2.11918	7.21124	5.55289	5.53356	5.00648	1.4503	6.09923	0.556031
Mesci_0522	Chromosome	190.875	0.0406303	0.161639	0.251365	0.801532	0.962097	7.7123	9.88276	3.04632	9.69346	6.88713	7.83307	6.88046	2.01686	8.13789	0.82433
Mesci_0523	Chromosome	287.495	-0.0019781	0.160858	-0.0122972	0.990189	0.996855	6.31148	7.95588	1.9531	7.78582	4.90862	5.42191	5.40682	1.79092	6.03878	0.885995
Mesci_0524	Chromosome	915.137	-0.135943	0.174467	-0.779189	0.435868	0.816754	10.2934	13.3451	5.24098	12.1523	9.23435	9.95764	9.6265	2.3631	10.4481	0.877325
Mesci_0525	Chromosome	226.861	-0.202715	0.203594	-0.99568	0.319406	0.745061	12.1315	21.8146	4.82633	17.8841	9.11119	9.78135	12.9241	4.92009	12.2589	2.81927
Mesci_0526	Chromosome	126.622	0.0249219	0.22127	0.112631	0.910323	0.98205	1.60364	2.67616	1.10374	2.99522	2.00849	1.79996	1.79451	0.463843	2.26789	0.368612
Mesci_0527	Chromosome	46.472	0.114085	0.247116	0.461666	0.644321	0.908821	2.61069	1.59973	0.924955	3.02572	1.85642	2.24273	1.71179	0.489844	2.37496	0.34396
Mesci_0528	Chromosome	25.3585	0.1061	0.258493	0.410458	0.68147	0.92079	1.60645	1.62931	0.430069	1.982	1.67838	1.02962	1.22194	0.395992	1.56333	0.280884
Mesci_0529	Chromosome	66.3507	0.171262	0.207037	0.827204	0.408122	0.803074	1.70565	1.72722	0.559528	2.2588	1.55972	1.53654	1.3308	0.385686	1.78502	0.236984
Mesci_0530	Chromosome	55.2107	0.161474	0.258079	0.625678	0.531526	0.861161	3.41602	3.46983	0.358391	3.53381	2.67741	2.52357	2.41474	1.02829	2.9116	0.314259
Mesci_0531	Chromosome	200.248	0.0978428	0.182753	0.535383	0.592385	0.886372	5.11298	7.97717	2.19285	8.77325	4.82625	5.40075	5.09434	1.66982	6.33342	1.23114
Mesci_0532	Chromosome	278.175	-0.116793	0.225615	-0.517664	0.604693	0.890994	10.7782	19.5956	2.66553	12.7638	7.92921	9.81353	11.0131	4.88869	10.1689	1.4069
Mesci_0533	Chromosome	196.037	0.516714	0.232746	2.22008	0.0264133	0.26516	1.2864	1.03754	0.661548	2.23685	1.89169	1.95645	0.995163	0.18162	2.02833	0.105922
Mesci_0534	Chromosome	47.2844	0.267946	0.236864	1.13122	0.257961	0.682372	1.16525	1.63205	0.205139	1.68193	1.11165	1.22202	1.00081	0.420039	1.33853	0.17463
Mesci_0535	Chromosome	15.845	0.614411	0.271056	2.26673	0.0234069	0.246678	0.991277	2.42967	0.427554	3.60861	2.14529	2.5063	1.28283	0.596063	2.7534	0.440119
Mesci_0536	Chromosome	68.2055	0.478452	0.263258	1.81742	0.0691521	0.410205	1.37928	2.44808	0.164112	2.71088	1.62631	2.06703	1.33049	0.659775	2.13474	0.314915
Mesci_0537	Chromosome	57.6545	0.456868	0.236969	1.92797	0.0538593	0.374479	1.01596	0.925829	0.387637	1.36558	1.15009	1.61278	0.776474	0.196152	1.37615	0.133671
Mesci_0538	Chromosome	25.7094	0.468433	0.266329	1.75885	0.0786027	0.432592	0.896869	0.575738	0.193417	0.986142	1.22004	0.945566	0.555342	0.203325	1.05058	0.0855362
Mesci_0539	Chromosome	155.381	0.421183	0.203153	2.07323	0.0381512	0.319257	3.63545	3.2923	0.906812	5.63086	3.43147	3.56774	2.61152	0.858091	4.21003	0.711508
Mesci_0540	Chromosome	1118.79	0.236445	0.232581	1.01661	0.309338	0.734961	26.9455	22.7513	4.49015	26.5684	21.3197	22.4826	18.0623	6.89325	23.4569	1.59154
Mesci_0541	Chromosome	163.948	-0.336417	0.190038	-1.77027	0.0766829	0.426333	4.06142	6.60003	1.32825	3.82507	3.24539	2.79363	3.99657	1.52218	3.28803	0.298516
Mesci_0542	Chromosome	276.306	-0.178769	0.188951	-0.94611	0.344093	0.761345	4.84099	4.56829	1.87856	5.21573	3.2099	3.43473	3.76262	0.945309	3.95345	0.634465
Mesci_0543	Chromosome	8.2581	0.0234915	0.278783	0.0842647	0.932846	0.985658	0.531612	0.868673	0.262049	0.56873	0.723172	0.622752	0.554111	0.175478	0.638218	0.0452493
Mesci_0544	Chromosome	107.597	0.186302	0.186161	1.00076	0.316944	0.743961	1.49676	1.91075	0.685926	2.32221	1.63312	1.63648	1.36448	0.35971	1.86394	0.229138
Mesci_0545	Chromosome	163.484	-0.801509	0.195503	-4.09972	4.13646e-05	0.00242303	2.82298	2.60573	0.845813	1.71241	1.04467	1.06614	2.09151	0.625998	1.2744	0.21909
Mesci_0546	Chromosome	24.8705	-0.854527	0.269047	-3.17613	0.00149255	0.0471148	0.873754	0.581674	0.167495	0.350054	0.140071	0.238828	0.540974	0.204892	0.242985	0.0606526
Mesci_0547	Chromosome	19.5143	-0.541507	0.26988	-2.00647	0.0448058	0.344501	0.616394	0.391693	0.1477	0.370421	0.207508	0.187203	0.385262	0.135338	0.255044	0.0579855
Mesci_0548	Chromosome	35.9265	-0.461418	0.25791	-1.78907	0.0736036	0.419474	0.523174	0.64694	0.341529	0.611807	0.354972	0.262815	0.503881	0.0886905	0.409865	0.104417
Mesci_0549	Chromosome	38.6641	-0.466486	0.267124	-1.74632	0.0807545	0.439266	1.04431	0.538877	0.474136	0.655527	0.412364	0.570896	0.685775	0.18024	0.546262	0.0712675
Mesci_0550	Chromosome	78.0097	-0.648453	0.214178	-3.02763	0.00246476	0.064538	1.06969	0.951991	0.411943	0.731132	0.471269	0.501233	0.811209	0.202504	0.567878	0.0820842
Mesci_0551	Chromosome	16.0135	-0.330902	0.277801	-1.19115	0.233597	0.662985	0.309774	0.168727	0.320665	0.326493	0.160897	0.259662	0.266389	0.0489319	0.249017	0.0480988
Mesci_0552	Chromosome	541.58	0.0148361	0.198245	0.0748374	0.940344	0.985914	4.93999	4.85781	2.25739	5.47323	4.46903	4.97777	4.0184	0.880824	4.97334	0.289898
Mesci_0553	Chromosome	145.166	-0.283173	0.204467	-1.38493	0.166073	0.580443	1.33812	1.97281	0.815824	1.65758	1.13224	1.20452	1.37558	0.334518	1.33145	0.164397
Mesci_0554	Chromosome	87.0956	-0.270626	0.221395	-1.22237	0.221569	0.648485	3.17949	2.73651	0.711855	2.6456	1.63883	1.65853	2.20929	0.759558	1.98099	0.332357
Mesci_0555	Chromosome	219.869	-0.0912921	0.206938	-0.441158	0.659099	0.915074	3.405	2.6075	0.91123	3.02025	2.14017	2.26688	2.30791	0.735309	2.47577	0.274689
Mesci_0556	Chromosome	224.878	-0.27624	0.230338	-1.19928	0.230417	0.659707	6.88604	5.35232	1.25224	4.81609	3.47996	3.24553	4.49687	1.68164	3.84719	0.489154
Mesci_0557	Chromosome	592.763	-0.262722	0.23221	-1.1314	0.257888	0.682372	11.7055	9.04481	2.10839	6.88875	6.24373	6.16984	7.61957	2.86063	6.43411	0.228321
Mesci_0558	Chromosome	170.335	-0.240641	0.21392	-1.12491	0.260626	0.684325	3.08075	2.39612	1.05606	2.69776	1.63042	2.11071	2.17764	0.594598	2.1463	0.308628
Mesci_0559	Chromosome	134.187	-0.237879	0.265986	-0.894328	0.371146	0.780767	2.72189	1.30363	1.32243	2.31691	1.53021	1.84715	1.78265	0.469653	1.89809	0.228522
Mesci_0560	Chromosome	132.566	-0.348765	0.251301	-1.38784	0.165187	0.579085	3.82088	2.01809	1.41496	2.63335	2.02132	1.95163	2.41798	0.722739	2.2021	0.216562
Mesci_0561	Chromosome	109.599	-0.423649	0.214115	-1.9786	0.0478609	0.356781	2.57001	2.4216	1.13276	2.15407	1.31538	1.77414	2.04146	0.456364	1.74786	0.242466
Mesci_0562	Chromosome	13.0452	-0.325171	0.272792	-1.19201	0.233257	0.662351	0.492399	0.704022	0.159285	0.435324	0.239768	0.3533	0.451902	0.158551	0.342797	0.0566958
Mesci_0563	Chromosome	13.4768	-0.0308331	0.275443	-0.11194	0.910871	0.982053	0.667047	0.641163	0.16924	0.555038	0.679343	0.386106	0.492483	0.161794	0.540162	0.0849764
Mesci_0564	Chromosome	11.5078	-0.180437	0.278556	-0.647758	0.517141	0.853824	0.268364	0.478381	0.126272	0.487202	0.147836	0.173381	0.291006	0.102273	0.269473	0.109114
Mesci_0565	Chromosome	38.1533	-0.10102	0.234982	-0.429904	0.667265	0.916588	0.379363	0.747517	0.154	0.538481	0.35738	0.378176	0.42696	0.172979	0.424679	0.0572169
Mesci_0566	Chromosome	33.4715	-0.0912375	0.244749	-0.37278	0.709313	0.929037	0.796301	0.763739	0.164262	0.619376	0.539478	0.577266	0.574767	0.205468	0.578707	0.0230758
Mesci_0567	Chromosome	29.1736	-0.0373387	0.244356	-0.152805	0.878552	0.976856	0.588571	0.748024	0.319676	0.798094	0.547249	0.572009	0.55209	0.124992	0.639117	0.0798091
Mesci_0568	Chromosome	66.4302	-0.0266715	0.231751	-0.115087	0.908376	0.982037	1.74152	1.26476	0.64914	1.66377	1.2284	1.45745	1.21847	0.316192	1.44987	0.125738
Mesci_0569	Chromosome	236.439	0.186019	0.211487	0.879577	0.379089	0.786616	4.79608	5.4916	0.981466	5.11222	4.45488	4.25817	3.75638	1.40191	4.60842	0.258222
Mesci_0570	Chromosome	433.792	0.184694	0.196024	0.942203	0.346089	0.762496	6.55741	7.56355	1.48013	7.48167	6.09106	5.7007	5.20036	1.88266	6.42448	0.540475
Mesci_0571	Chromosome	70.3435	0.134276	0.212596	0.631604	0.527645	0.860199	0.941713	1.11266	0.43742	1.20551	1.12875	0.958335	0.830599	0.202689	1.09753	0.0730417
Mesci_0572	Chromosome	548.341	-0.144866	0.189872	-0.762969	0.445482	0.821294	5.42297	7.46403	3.04399	7.06126	4.74135	5.58596	5.31033	1.2772	5.79619	0.677899
Mesci_0573	Chromosome	144.729	0.223026	0.188475	1.18332	0.236683	0.667517	1.20657	1.53879	0.600802	1.80387	1.51154	1.43181	1.11539	0.274586	1.58241	0.1131
Mesci_0574	Chromosome	1197.93	0.573592	0.181229	3.16501	0.00155075	0.0484141	8.378	16.2192	3.79098	19.9138	13.1652	16.3141	9.46273	3.62849	16.4644	1.94961
Mesci_0575	Chromosome	147.953	0.523737	0.207596	2.52286	0.0116404	0.169592	1.4414	2.6955	0.842746	3.63806	2.24599	3.04682	1.65988	0.545887	2.97696	0.403372
Mesci_0576	Chromosome	98.4442	0.275757	0.205555	1.34152	0.179751	0.599386	1.29082	1.65384	0.518792	2.09932	1.15552	1.76414	1.15449	0.334677	1.67299	0.276237
Mesci_0577	Chromosome	108.558	0.587849	0.21084	2.78813	0.0053014	0.106128	1.36198	1.81221	0.839207	3.22176	2.27383	2.57404	1.3378	0.281143	2.68988	0.279704
Mesci_0578	Chromosome	119.249	0.470287	0.22039	2.13389	0.0328517	0.296956	1.4414	3.26601	0.629987	3.88593	2.17944	2.61607	1.77913	0.779465	2.89381	0.511822
Mesci_0579	Chromosome	260.779	0.0520474	0.197087	0.264083	0.791716	0.960433	2.86695	2.92793	1.00471	3.61144	1.87861	2.84614	2.26653	0.631157	2.77873	0.50136
Mesci_0580	Chromosome	264.995	0.172933	0.186866	0.925434	0.35474	0.769325	5.74215	6.45542	2.51631	6.93758	6.30298	6.64228	4.90463	1.21178	6.62761	0.183339
Mesci_0581	Chromosome	160.583	0.678316	0.271196	2.5012	0.0123775	0.175598	1.22257	4.07645	0.299288	5.21014	2.63156	3.65785	1.8661	1.13686	3.83318	0.749517
Mesci_0582	Chromosome	534.375	0.938072	0.248203	3.77945	0.000157175	0.00738073	1.13603	3.27299	0.408325	5.01659	2.95029	3.90056	1.60578	0.859664	3.95581	0.597129
Mesci_0583	Chromosome	333.877	0.77638	0.199237	3.89677	9.74851e-05	0.00499019	2.0245	3.56257	0.647985	5.32806	3.09273	4.1415	2.07835	0.8418	4.18743	0.645693
Mesci_0584	Chromosome	56.7388	0.724876	0.232091	3.12324	0.00178869	0.0523883	0.542682	1.09541	0.192762	1.72654	0.925749	1.1256	0.610285	0.262756	1.2593	0.24064
Mesci_0585	Chromosome	49.9819	0.515726	0.24436	2.11052	0.0348139	0.304796	0.676102	1.77553	0.291614	2.12974	1.27507	1.32002	0.914415	0.444633	1.57494	0.2777
Mesci_0586	Chromosome	98.1086	0.882375	0.213484	4.13322	3.57716e-05	0.00216228	1.52875	3.34737	0.685752	5.29173	3.4673	3.96135	1.85396	0.785361	4.24012	0.544802
Mesci_0587	Chromosome	74.2353	-0.55716	0.275547	-2.02201	0.043175	0.339577	1.15163	3.47777	0.213777	1.07955	0.542633	0.717225	1.61439	0.970226	0.779803	0.158121
Mesci_0588	Chromosome	45.2442	-0.160468	0.248489	-0.645775	0.518425	0.853824	0.504106	0.736096	0.203551	0.526554	0.269261	0.586342	0.481251	0.154157	0.460719	0.0972722
Mesci_0589	Chromosome	72.0948	-0.440936	0.201141	-2.19217	0.0283673	0.275999	0.713419	1.13661	0.276938	0.704928	0.447749	0.502133	0.708988	0.248175	0.551603	0.0782534
Mesci_0590	Chromosome	183.882	0.0688839	0.167482	0.41129	0.68086	0.92079	2.36813	3.53017	0.943762	3.19195	2.56552	2.35449	2.28069	0.747911	2.70399	0.251472
Mesci_0591	Chromosome	562.564	-0.37863	0.190638	-1.98612	0.0470197	0.353394	11.5881	9.62897	3.35643	8.76252	5.87001	6.44281	8.19118	2.48265	7.02511	0.884301
Mesci_0592	Chromosome	75.1936	-0.266795	0.247479	-1.07805	0.281012	0.706822	0.941713	0.986405	0.541568	0.783583	0.961532	0.64681	0.823229	0.14142	0.797308	0.0911112
Mesci_0593	Chromosome	244.594	-0.184139	0.178267	-1.03294	0.301632	0.728688	3.72429	3.86871	1.50308	4.08393	2.67132	2.69765	3.03203	0.765609	3.15097	0.466544
Mesci_0594	Chromosome	1564.58	-0.274096	0.264986	-1.03438	0.30096	0.727991	44.8466	136.554	11.816	58.7413	35.7154	43.9387	64.4057	37.3132	46.1318	6.73686
Mesci_0595	Chromosome	303.893	0.119242	0.224963	0.530053	0.596075	0.886798	13.9463	21.3965	3.44283	21.7911	9.93782	14.0714	12.9286	5.20771	15.2668	3.47355
Mesci_0596	Chromosome	381.921	-0.153383	0.229402	-0.66862	0.503738	0.845884	31.3904	73.0926	19.8253	60.9143	28.0472	38.1203	41.4361	16.1765	42.3606	9.72191
Mesci_0597	Chromosome	160.27	0.396714	0.203351	1.95088	0.0510713	0.368389	2.4938	2.33668	1.09818	3.7583	2.91363	3.31765	1.97622	0.441356	3.32986	0.243911
Mesci_0598	Chromosome	53.0163	-0.000563086	0.222443	-0.00253138	0.99798	0.998824	0.833504	1.12303	0.252283	1.14374	0.582294	0.743434	0.736273	0.256021	0.823156	0.166905
Mesci_0599	Chromosome	103.592	0.317118	0.214655	1.47734	0.139585	0.547984	3.06929	5.30028	0.902614	5.94943	3.23065	3.85153	3.09073	1.26954	4.34387	0.822543
Mesci_0600	Chromosome	1674.6	0.138226	0.14922	0.926318	0.354281	0.768916	19.7338	22.1383	6.47583	22.2231	19.0056	19.0746	16.116	4.86979	20.1011	1.06118
Mesci_0601	Chromosome	490.668	-0.11673	0.216014	-0.54038	0.588935	0.886013	13.5404	24.6033	3.57986	15.3175	11.9288	11.3723	13.9079	6.07172	12.8729	1.23283
Mesci_0602	Chromosome	302.287	-0.214993	0.2131	-1.00888	0.313032	0.739398	12.895	23.1693	8.81587	16.9183	13.4325	14.8885	14.9601	4.27019	15.0797	1.0108
Mesci_0603	Chromosome	352.569	-0.166955	0.155132	-1.07621	0.281832	0.707552	5.04912	8.05688	2.17138	6.12328	4.55032	4.5329	5.09246	1.69914	5.06883	0.527249
Mesci_0604	Chromosome	346.147	-0.220389	0.175645	-1.25474	0.209573	0.63713	10.5037	16.6171	3.29267	11.5683	8.128	7.95058	10.1378	3.85079	9.21562	1.17744
Mesci_0605	Chromosome	451.695	-0.119093	0.247327	-0.481523	0.630145	0.901658	7.03536	7.93346	5.12066	8.03401	8.29486	7.44168	6.6965	0.829474	7.92352	0.252412
Mesci_0606	Chromosome	314.626	-0.22875	0.254621	-0.898395	0.368975	0.778217	6.17444	6.35115	4.78981	7.20749	5.32579	6.5808	5.7718	0.493636	6.37136	0.5532
Mesci_0607	Chromosome	639.538	-0.0772329	0.153427	-0.503385	0.614694	0.894905	7.87916	11.6183	2.64321	9.87354	6.54423	6.64853	7.38021	2.60286	7.68876	1.0928
Mesci_0608	Chromosome	86.4878	-0.0311748	0.201065	-0.155049	0.876783	0.976648	1.35694	1.37471	0.456509	1.3549	1.1864	1.04594	1.06272	0.303148	1.19575	0.0893123
Mesci_0609	Chromosome	73.2998	0.471311	0.233565	2.0179	0.0436021	0.341249	1.09502	0.894647	0.566757	2.05007	1.37449	1.56637	0.85214	0.153969	1.66364	0.200998
Mesci_0610	Chromosome	51.5955	-0.0599784	0.243622	-0.246195	0.805531	0.962774	1.5815	3.40649	0.620116	2.81133	1.2446	1.70948	1.86937	0.817132	1.9218	0.464569
Mesci_0611	Chromosome	144.436	-0.219879	0.24313	-0.904366	0.365801	0.77693	6.30403	11.7635	1.34273	5.69879	5.25508	4.68007	6.47008	3.00936	5.21131	0.294891
Mesci_0612	Chromosome	985.728	-0.0181336	0.160671	-0.112862	0.91014	0.98205	14.1092	24.4587	6.52732	21.3217	14.3878	14.8843	15.0317	5.19685	16.8646	2.23317
Mesci_0613	Chromosome	300.662	0.156536	0.183982	0.850827	0.394866	0.796536	4.04068	5.86596	2.23253	6.97445	4.65422	4.97465	4.04639	1.04889	5.53444	0.72592
Mesci_0614	Chromosome	186.594	0.115138	0.222479	0.517522	0.604792	0.890994	2.4532	4.49353	1.84315	4.74101	3.61365	3.60149	2.92996	0.801374	3.98538	0.377828
Mesci_0615	Chromosome	670.444	0.177892	0.162614	1.09395	0.273976	0.697148	12.1422	16.4784	3.9978	15.0238	13.8008	12.0797	10.8728	3.65832	13.6348	0.853925
Mesci_0616	Chromosome	21.1166	0.0645734	0.272687	0.236804	0.812809	0.965012	1.51632	2.99934	0.41306	1.32811	1.72714	2.22502	1.64291	0.749273	1.76009	0.259439
Mesci_0617	Chromosome	181.551	0.106038	0.199043	0.532738	0.594215	0.886798	1.50085	1.92349	0.854662	2.30178	1.69836	1.73748	1.42634	0.310786	1.91254	0.194947
Mesci_0618	Chromosome	1252.99	0.300702	0.17914	1.67858	0.0932333	0.464195	21.3151	20.6827	7.48296	25.4735	23.4921	23.4893	16.4936	4.50901	24.1516	0.660926
Mesci_0619	Chromosome	82.8198	0.0655451	0.22457	0.291869	0.770387	0.950975	2.99097	2.61304	0.843007	2.98156	2.84555	2.00743	2.14901	0.662052	2.61151	0.304584
Mesci_0620	Chromosome	40.0252	0.062094	0.265497	0.233878	0.81508	0.965655	0.477159	0.205957	0.163092	0.412018	0.335125	0.393735	0.282069	0.0983265	0.380293	0.0231922
Mesci_0621	Chromosome	511.957	-0.386712	0.215975	-1.79054	0.073367	0.418966	7.56846	17.1694	3.03951	9.7422	5.7311	5.95139	9.25913	4.16562	7.14156	1.30187
Mesci_0623	Chromosome	378.529	0.294393	0.153608	1.91653	0.0552982	0.378983	8.78932	10.857	3.72328	13.8215	9.55609	10.811	7.78988	2.1191	11.3962	1.26562
Mesci_0624	Chromosome	163.384	0.298136	0.179638	1.65965	0.0969855	0.472443	3.10029	3.22956	1.11991	4.15976	3.4722	3.29435	2.48325	0.682693	3.6421	0.263873
Mesci_0625	Chromosome	296.279	1.74117	0.278801	6.24523	4.23188e-10	6.4185e-08	0.83539	1.61325	0.436748	11.6906	25.2672	4.48381	0.961796	0.345457	13.8139	6.09285
Mesci_0626	Chromosome	78.0159	0.174312	0.246193	0.708031	0.478926	0.84016	2.18612	3.06842	0.580252	2.61194	3.08131	1.60877	1.94493	0.728327	2.43401	0.434294
Mesci_0627	Chromosome	600.15	0.364485	0.149683	2.43505	0.0148899	0.194493	4.23948	6.55144	1.80183	7.07729	5.71568	5.85449	4.19758	1.37125	6.21582	0.432595
Mesci_0628	Chromosome	499.475	0.398432	0.148865	2.67646	0.00744039	0.129285	4.79096	6.48216	2.10196	8.04152	6.32808	6.50589	4.45836	1.27534	6.9585	0.54394
Mesci_0629	Chromosome	181.608	0.216863	0.170631	1.27094	0.203749	0.631972	3.4017	4.64778	1.04445	4.57357	3.47713	3.72973	3.03131	1.05655	3.92681	0.331499
Mesci_0630	Chromosome	112.048	-0.116459	0.195602	-0.595386	0.551585	0.872062	2.31148	3.70709	0.960053	3.29461	1.77864	2.14113	2.32621	0.793036	2.4048	0.457048
Mesci_0631	Chromosome	204.691	0.0906401	0.187467	0.4835	0.628741	0.90129	4.0389	6.46293	1.35392	5.08458	4.65577	3.98118	3.95192	1.47548	4.57384	0.321148
Mesci_0632	Chromosome	49.3264	-0.627189	0.260529	-2.40736	0.0160681	0.201109	1.97311	3.07758	1.74075	1.60448	1.20341	1.76506	2.26382	0.412375	1.52431	0.167015
Mesci_0633	Chromosome	33.4351	0.00776664	0.267457	0.0290388	0.976834	0.994735	0.546801	1.38988	0.576508	1.28912	1.13078	0.697482	0.837729	0.276207	1.03913	0.176832
Mesci_0634	Chromosome	51.4003	0.0374835	0.236703	0.158357	0.874176	0.975657	0.383255	0.787289	0.273933	0.728915	0.559273	0.472905	0.481492	0.156121	0.587031	0.0751955
Mesci_0635	Chromosome	74.541	0.246289	0.229299	1.0741	0.28278	0.708227	0.43971	0.793346	0.31609	0.846087	0.769217	0.686077	0.516382	0.143006	0.767127	0.0462028
Mesci_0636	Chromosome	127.434	0.693123	0.27601	2.51122	0.0120314	0.173508	1.58631	4.07327	0.434413	4.52551	6.86609	2.24368	2.03133	1.07376	4.54509	1.33441
Mesci_0637	Chromosome	3724.3	-0.291381	0.174597	-1.66888	0.0951412	0.469343	27.0742	42.1639	14.8281	31.3239	23.4441	25.1395	28.0221	7.90539	26.6358	2.39457
Mesci_0638	Chromosome	1133.37	-0.184028	0.204313	-0.900715	0.36774	0.777054	58.8172	71.5277	13.2524	47.3138	43.3858	38.1089	47.8658	17.6914	42.9362	2.66673
Mesci_0639	Chromosome	395.518	-0.460772	0.26546	-1.73575	0.0826077	0.445329	45.0976	114.896	9.1164	42.1394	29.4382	27.1704	56.3701	31.0519	32.916	4.65792
Mesci_0640	Chromosome	758.753	-0.0135132	0.135646	-0.0996213	0.920645	0.982553	7.41528	9.09147	2.83756	9.05578	6.64699	6.41198	6.4481	1.86899	7.37158	0.844828
Mesci_0641	Chromosome	5.03502	-0.226115	0.26973	-0.838303	0.401861	NA	0.201221	0.263041	0.138864	0.167432	0.104514	0.198003	0.201042	0.0358471	0.15665	0.0275211
Mesci_0642	Chromosome	56.3601	-0.0542444	0.215195	-0.252072	0.800986	0.962097	0.69661	1.05397	0.289331	0.805051	0.748208	0.634695	0.679969	0.220888	0.729318	0.0500765
Mesci_0643	Chromosome	11.81	-0.19569	0.278751	-0.702024	0.482664	0.841752	0.179374	0.311422	0.00967086	0.130597	0.116459	0.122573	0.166822	0.0873339	0.12321	0.00409378
Mesci_0644	Chromosome	62.4739	0.19669	0.217421	0.90465	0.365651	0.77693	0.979634	1.34257	0.272601	1.19641	1.14896	0.976062	0.864935	0.314152	1.10714	0.0669567
Mesci_0645	Chromosome	27.6878	0.00815751	0.260569	0.0313065	0.975025	0.994095	0.334997	1.00356	0.176598	0.696862	0.467216	0.457833	0.505052	0.253414	0.540637	0.0781595
Mesci_0646	Chromosome	56.1642	0.150558	0.232759	0.646841	0.517735	0.853824	1.04109	1.35321	0.673558	1.8113	1.10607	1.43577	1.02262	0.196415	1.45105	0.203726
Mesci_0647	Chromosome	67.0018	-0.0442556	0.217704	-0.203284	0.838913	0.96904	1.20585	2.09551	0.445803	1.40153	1.07701	1.40212	1.24905	0.476719	1.29355	0.108273
Mesci_0648	Chromosome	0.158803	0.0369421	0.0691575	0.534174	0.593221	NA	0	0	0	0	0.119884	0	0	0	0.0399614	0.0399614
Mesci_0649	Chromosome	43.756	0.0441908	0.269735	0.16383	0.869865	0.975293	0.854869	0.576493	0.17558	1.12908	0.317157	0.556349	0.535647	0.197154	0.667529	0.240885
Mesci_0650	Chromosome	34.272	-0.0198686	0.262339	-0.0757363	0.939629	0.985914	0.613026	0.298381	0.202525	0.531795	0.451641	0.385036	0.371311	0.123985	0.456157	0.0424256
Mesci_0651	Chromosome	19.0647	-0.0941577	0.265944	-0.354051	0.7233	0.93361	0.380952	0.298795	0.118304	0.355021	0.303396	0.208256	0.266017	0.077571	0.288891	0.0429839
Mesci_0652	Chromosome	18.7573	0.0216141	0.272535	0.0793076	0.936788	0.985658	0.264526	0.259347	0.212976	0.352172	0.351121	0.289218	0.245616	0.0163884	0.330837	0.0208118
Mesci_0653	Chromosome	165.601	-0.0128344	0.19429	-0.066058	0.947332	0.986716	1.78018	2.09439	0.4223	1.85157	1.26366	1.48409	1.43229	0.513075	1.5331	0.171476
Mesci_0654	Chromosome	377.299	0.214696	0.183367	1.17085	0.241657	0.66775	3.89451	4.30801	0.957586	5.0879	3.40339	3.41857	3.05337	1.05467	3.96995	0.558992
Mesci_0655	Chromosome	332.049	0.167794	0.174771	0.960078	0.337016	0.759606	4.55017	5.01166	1.99983	6.12249	4.51233	5.11659	3.85389	0.936553	5.25047	0.469608
Mesci_0656	Chromosome	37.4862	0.421223	0.247958	1.69877	0.0893625	0.456138	1.03	1.80327	0.349058	1.7447	1.97434	1.36746	1.06078	0.420077	1.6955	0.17691
Mesci_0657	Chromosome	161.423	-0.223438	0.221644	-1.00809	0.31341	0.739398	8.7531	18.7417	3.5931	12.909	8.30889	6.6991	10.3626	4.44646	9.30567	1.86064
Mesci_0658	Chromosome	48.0622	-0.173296	0.22099	-0.78418	0.432935	0.815628	0.680274	1.0898	0.218622	0.71033	0.542705	0.597936	0.662897	0.251636	0.61699	0.0493183
Mesci_0659	Chromosome	40.0218	-0.0229854	0.250183	-0.0918741	0.926798	0.984047	0.675766	1.49605	0.33848	1.26969	0.547249	0.905681	0.836765	0.34372	0.907541	0.208554
Mesci_0660	Chromosome	123.517	-0.0261862	0.256241	-0.102194	0.918603	0.982492	1.58405	1.40106	1.10319	1.83803	1.68578	1.85108	1.36277	0.140126	1.79163	0.0530612
Mesci_0661	Chromosome	67.943	0.0606091	0.2291	0.264553	0.791354	0.960374	1.3044	1.1177	0.397943	1.36333	0.812458	1.27832	0.940015	0.276343	1.15137	0.171224
Mesci_0662	Chromosome	107.815	-0.102795	0.191573	-0.536585	0.591554	0.886162	2.66223	2.82437	0.736944	2.47969	1.87464	2.05272	2.07451	0.67042	2.13568	0.179522
Mesci_0663	Chromosome	158.119	-0.188117	0.24295	-0.774304	0.438751	0.817907	4.43692	4.1429	0.702997	2.6672	2.64944	2.71264	3.09427	1.19865	2.67643	0.0188198
Mesci_0664	Chromosome	884.482	-0.0902009	0.165713	-0.54432	0.586221	0.886013	10.2116	13.6124	4.54554	14.437	8.33418	8.76323	9.45652	2.64446	10.5115	1.96666
Mesci_0665	Chromosome	330.458	0.530002	0.182351	2.90649	0.00365512	0.0844243	2.45838	2.31604	0.822023	3.61141	3.17489	3.04682	1.86548	0.523345	3.27771	0.170899
Mesci_0666	Chromosome	348.752	0.418876	0.156605	2.67473	0.00747901	0.12956	4.70856	5.34913	1.74075	7.07712	5.81	5.76095	3.93282	1.11152	6.21602	0.430783
Mesci_0667	Chromosome	649.893	0.529	0.151895	3.48268	0.000496424	0.0191883	4.73434	5.78451	1.71217	7.5141	6.14384	6.933	4.07701	1.22066	6.86365	0.397078
Mesci_0668	Chromosome	146.545	0.372491	0.215367	1.72956	0.0837084	0.446183	1.90183	1.92976	0.926134	3.1522	2.00484	2.87588	1.58591	0.329985	2.67764	0.345729
Mesci_0669	Chromosome	89.4193	0.513988	0.21778	2.36012	0.0182689	0.215717	0.88577	1.26963	0.576422	2.24989	1.50666	1.47816	0.910607	0.200497	1.74491	0.252627
Mesci_0670	Chromosome	88.7817	0.409797	0.232461	1.76287	0.0779227	0.430279	2.33143	1.56867	0.571801	3.06206	1.9391	2.51156	1.49063	0.509456	2.50424	0.324193
Mesci_0671	Chromosome	216.669	0.392777	0.195623	2.00783	0.0446616	0.344325	2.21883	2.61384	1.13507	3.6603	3.22735	3.03243	1.98925	0.442049	3.30669	0.185541
Mesci_0672	Chromosome	65.0379	-0.413439	0.222457	-1.85851	0.0630969	0.396589	2.62871	2.2185	0.921995	1.99501	1.22532	1.59496	1.92307	0.514354	1.6051	0.222249
Mesci_0673	Chromosome	84.9674	-0.17303	0.207066	-0.835626	0.403366	0.800532	1.60741	1.77757	0.588255	1.41856	1.06821	1.44679	1.32441	0.371341	1.31118	0.121761
Mesci_0674	Chromosome	226.559	-0.0338988	0.197716	-0.171452	NA	NA	0.256	8.11227	0.157738	3.04304	0.633174	2.46908	2.842	2.63529	2.04843	0.726768
Mesci_0675	Chromosome	50.932	-0.00533009	0.201715	-0.0264239	0.978919	0.995086	0.22158	5.11422	0.0955708	2.46598	0.45556	1.63527	1.81046	1.65228	1.51894	0.583267
Mesci_0676	Chromosome	139.595	-0.212008	0.229481	-0.923855	0.355562	0.769716	5.03783	9.20047	1.22137	5.78098	3.42047	3.99606	5.15322	2.30409	4.39917	0.710604
Mesci_0677	Chromosome	27.9829	0.028499	0.196897	0.14474	0.884916	0.978038	0.073001	3.39966	0.0944596	1.82229	0.379168	1.3369	1.18904	1.10533	1.17945	0.423966
Mesci_0678	Chromosome	211.846	0.00865985	0.228635	0.0378763	0.969786	0.992791	0.530411	6.24944	0.248843	3.18234	0.684713	2.57404	2.3429	1.95496	2.14703	0.75195
Mesci_0679	Chromosome	158.645	-0.0139558	0.223669	-0.062395	0.950248	0.986716	0.446378	7.6469	0.335375	3.72621	0.822691	2.67637	2.80955	2.41889	2.40843	0.848814
Mesci_0680	Chromosome	117.931	0.0334681	0.224811	0.148872	0.881654	0.977454	0.51778	5.9225	0.181453	3.43323	0.714361	2.40598	2.20724	1.86016	2.18452	0.792641
Mesci_0681	Chromosome	116.981	0.0252717	0.217866	0.115996	0.907655	0.982037	0.402591	6.63568	0.196293	3.43728	0.80309	2.66973	2.41152	2.11292	2.30337	0.782178
Mesci_0682	Chromosome	109.11	0.136658	0.278004	0.491569	0.623024	0.89761	0.773254	3.49725	0.285872	2.72301	0.836728	1.7437	1.51879	0.999186	1.76781	0.544656
Mesci_0683	Chromosome	250.376	0.26337	0.278244	0.946545	0.343871	0.761345	0.972302	6.49792	0.310993	4.64514	2.02384	3.67891	2.59374	1.9614	3.4493	0.765362
Mesci_0684	Chromosome	168.097	0.0352045	0.237131	0.14846	0.881979	0.977454	0.502247	5.1635	0.252732	3.13433	0.679343	2.19079	1.97283	1.59696	2.00149	0.714987
Mesci_0685	Chromosome	17.5633	0.00680796	0.173549	0.0392278	0.968709	0.992643	0.0844586	1.34558	0	0.685196	0.10967	0.450168	0.47668	0.435134	0.415011	0.167067
Mesci_0686	Chromosome	152.789	0.0655667	0.217176	0.301906	0.762724	0.946657	0.34184	4.93711	0.161709	3.26646	0.534565	2.35702	1.81355	1.56264	2.05268	0.803177
Mesci_0687	Chromosome	46.3786	0.0116895	0.222846	0.0524555	0.958166	0.989153	0.219855	2.72432	0.0948271	1.49399	0.269623	1.06167	1.013	0.856421	0.94176	0.358493
Mesci_0688	Chromosome	173.754	-0.0151537	0.177502	-0.0853717	NA	NA	0.165726	6.73819	0.0504567	2.77418	0.35444	2.13704	2.31812	2.21028	1.75522	0.724137
Mesci_0689	Chromosome	92.844	0.0380794	0.191868	0.198467	0.84268	0.969355	0.165628	3.63433	0.0408217	2.08693	0.307241	1.53278	1.28026	1.17759	1.30898	0.525797
Mesci_0690	Chromosome	155.246	0.0515073	0.198467	0.259526	0.79523	0.960433	0.24682	4.63809	0.0737013	2.66987	0.402675	2.26266	1.65287	1.49345	1.7784	0.697836
Mesci_0691	Chromosome	2309.57	1.79002	0.277393	6.45301	1.09647e-10	1.78004e-08	4.75813	16.0358	1.19715	126.542	32.9946	68.5327	7.33037	4.47247	76.023	27.2632
Mesci_0692	Chromosome	169.292	1.2824	0.276087	4.6449	3.40239e-06	0.000276177	0.566057	1.82889	0.0998794	6.09097	2.2719	3.36172	0.831609	0.516482	3.9082	1.13582
Mesci_0693	Chromosome	22.066	1.27735	0.275452	4.63728	3.53021e-06	0.000278593	0.193503	0.175661	0.0556406	1.28808	0.409467	0.858013	0.141601	0.0432879	0.851854	0.253653
Mesci_0695	Chromosome	40.6128	0.199317	0.244062	0.816666	0.414119	0.807552	0.474603	0.489801	0.215478	0.88335	0.432473	0.4438	0.393294	0.0890163	0.586541	0.14844
Mesci_0696	Chromosome	36.782	0.493656	0.241915	2.04062	0.0412889	0.333718	0.418135	0.920899	0.172507	1.1194	0.723933	0.73544	0.503847	0.220252	0.859593	0.129948
Mesci_0697	Chromosome	218.547	0.131289	0.208227	0.630508	0.528362	0.860199	1.51549	2.9531	0.503351	2.18486	1.62762	1.98037	1.65732	0.710729	1.93095	0.162749
Mesci_0698	Chromosome	265.688	0.16004	0.243294	0.657808	0.510662	0.851186	1.22626	3.45398	0.461697	2.30565	1.7184	1.97775	1.71398	0.89756	2.0006	0.16991
Mesci_0699	Chromosome	2211.66	0.873461	0.277764	3.14461	0.00166307	0.0500893	9.36595	49.7041	3.51725	85.4276	38.2943	57.7107	20.8624	14.5193	60.4775	13.6764
Mesci_0700	Chromosome	566.56	0.226499	0.154837	1.46282	0.143516	0.554326	8.07182	8.44137	2.5415	10.6903	7.43007	7.74418	6.35157	1.90802	8.62152	1.03836
Mesci_0701	Chromosome	711.489	0.0642134	0.200006	0.321057	0.748167	0.94377	5.09549	4.02693	1.66373	5.05713	4.24611	4.11977	3.59538	1.01389	4.47434	0.293672
Mesci_0702	Chromosome	268.829	-0.116274	0.159277	-0.730007	0.465386	0.833914	5.67343	7.59936	1.89771	5.7163	4.72756	4.8949	5.05683	1.67455	5.11292	0.305535
Mesci_0703	Chromosome	700.729	-0.0516726	0.235126	-0.219766	0.826054	0.966764	14.5097	19.9443	2.57821	14.8797	10.8261	10.0497	12.3441	5.12876	11.9185	1.49748
Mesci_0704	Chromosome	306.013	-0.348123	0.190432	-1.82807	0.0675388	0.409485	5.44384	5.31415	2.08577	4.36501	3.92917	3.20789	4.28125	1.09838	3.83402	0.337402
Mesci_0705	Chromosome	237.508	-0.295276	0.209239	-1.41119	0.158189	0.569462	3.66519	3.69398	1.66163	3.072	3.05704	2.40585	3.00693	0.672702	2.84497	0.2196
Mesci_0706	Chromosome	102.02	-0.421917	0.248964	-1.69469	0.0901346	0.456213	3.65216	3.30446	1.92673	2.21011	2.9264	2.26054	2.96112	0.526841	2.46568	0.23082
Mesci_0707	Chromosome	107.646	-0.296477	0.225303	-1.3159	0.188207	0.613887	2.50563	1.92349	0.855871	1.74907	1.32472	1.77425	1.76166	0.483069	1.61601	0.145828
Mesci_0708	Chromosome	200.664	-0.420309	0.243976	-1.72275	0.0849339	0.448096	4.70856	4.61638	1.0744	2.00951	3.08992	2.28342	3.46645	1.19632	2.46095	0.324271
Mesci_0709	Chromosome	2344.52	-0.280408	0.224467	-1.24922	0.211585	0.639184	42.5789	29.8599	9.28402	26.4086	23.9323	20.8313	27.2409	9.70019	23.7241	1.61338
Mesci_0710	Chromosome	406.508	-0.214335	0.240049	-0.892882	0.37192	0.781528	8.34299	5.65025	2.77977	5.17899	6.3561	4.81024	5.591	1.60624	5.44845	0.466147
Mesci_0711	Chromosome	557.17	-0.228663	0.260154	-0.878953	0.379427	0.78678	10.9867	6.93503	5.30516	6.78306	8.90078	8.01104	7.74228	1.68904	7.89829	0.613928
Mesci_0712	Chromosome	410.583	-0.315223	0.224113	-1.40653	0.159566	0.571758	10.9145	8.01823	3.25252	6.46981	7.07454	5.95678	7.39508	2.23366	6.50038	0.32303
Mesci_0713	Chromosome	350.53	-0.138792	0.211894	-0.65501	0.512461	0.851255	6.30038	5.22402	1.82318	4.64139	4.89822	3.97075	4.44919	1.34927	4.50345	0.276478
Mesci_0714	Chromosome	493.896	-0.375531	0.232666	-1.61404	0.106519	0.488491	8.47062	5.73621	3.09025	5.40333	5.37252	4.34901	5.76569	1.55325	5.04162	0.346418
Mesci_0715	Chromosome	197.602	-0.117369	0.206209	-0.569175	0.569238	0.88059	1.80726	1.88955	0.418122	1.63631	1.36668	1.06747	1.37164	0.477351	1.35682	0.164283
Mesci_0716	Chromosome	395.557	0.137718	0.156466	0.880182	0.378761	0.786593	3.32863	4.78397	1.3995	5.24458	3.16399	3.76167	3.1707	0.980198	4.05674	0.618469
Mesci_0717	Chromosome	621.555	-0.0708432	0.186818	-0.379209	0.704533	0.927086	15.4029	14.8272	3.93021	13.2131	11.4856	10.8693	11.3868	3.73199	11.856	0.701466
Mesci_0718	Chromosome	434.932	-0.167706	0.178526	-0.939395	0.347528	0.763944	8.89627	11.2345	4.54702	10.5229	7.64712	8.08659	8.22594	1.9594	8.7522	0.894391
Mesci_0719	Chromosome	251.694	0.130286	0.178189	0.731171	0.464675	0.833772	0.995336	0.972248	0.35485	1.12464	0.912503	0.961751	0.774144	0.209753	0.999633	0.0641018
Mesci_0720	Chromosome	94.2011	-0.0500237	0.203149	-0.246241	0.805496	0.962774	0.667525	0.985202	0.260052	1.00337	0.540575	0.561109	0.637593	0.209867	0.701684	0.150959
Mesci_0721	Chromosome	9945.51	-0.315774	0.174083	-1.81393	0.0696881	0.410329	88.5996	115.983	23.4565	78.1773	57.8424	54.9755	76.0129	27.4414	63.6651	7.30316
Mesci_0722	Chromosome	1465.04	-0.519012	0.164547	-3.15418	0.00160949	0.0492021	21.6819	25.3472	9.71806	18.6335	14.1094	13.0204	18.9157	4.71898	15.2544	1.71852
Mesci_0723	Chromosome	550.75	-0.454801	0.157406	-2.88935	0.00386035	0.0866917	13.3798	20.3776	6.41436	13.092	9.44354	10.4746	13.3906	4.03083	11.0034	1.08591
Mesci_0724	Chromosome	497.608	0.0970719	0.248449	0.390712	0.69601	0.924291	8.16309	11.367	6.5723	12.0884	13.3752	11.8871	8.70078	1.40997	12.4503	0.466107
Mesci_0725	Chromosome	186.304	0.0126964	0.188712	0.0672793	0.946359	0.986716	4.12252	5.5806	1.13311	4.2374	3.51626	3.95496	3.61208	1.309	3.90287	0.2098
Mesci_0726	Chromosome	96.6018	0.235656	0.272313	0.865388	0.386826	0.791887	4.51237	8.49541	0.55003	4.81577	5.30737	6.2206	4.51927	2.29364	5.44791	0.411581
Mesci_0727	Chromosome	22.7184	-0.121474	0.267877	-0.453469	0.650211	0.91117	0.74809	2.08528	0.341643	0.878785	0.95235	1.01037	1.05834	0.526706	0.947169	0.0380738
Mesci_0728	Chromosome	79.1855	0.0627008	0.237962	0.263491	0.792172	0.960433	2.52136	4.07035	0.550303	3.51349	1.76191	2.60725	2.38067	1.01858	2.62755	0.505738
Mesci_0729	Chromosome	143.504	-0.163344	0.193223	-0.845368	0.397906	0.79788	5.25847	8.59252	1.57134	6.00556	4.13556	4.34017	5.14078	2.0277	4.8271	0.592185
Mesci_0730	Chromosome	71.1997	-0.0448028	0.218954	-0.204622	0.837867	0.968931	0.76284	1.35397	0.431137	1.33516	0.762838	0.783716	0.849314	0.269884	0.96057	0.18739
Mesci_0731	Chromosome	508.363	-0.00481326	0.137933	-0.0348955	0.972163	0.992791	8.29604	11.2792	3.01178	9.84809	7.36186	8.0198	7.52902	2.41723	8.40992	0.743748
Mesci_0732	Chromosome	355.185	-0.142755	0.231804	-0.615844	0.537998	0.864754	6.95283	8.1973	4.59321	7.83583	7.21882	7.30113	6.58111	1.05688	7.45193	0.193418
Mesci_0733	Chromosome	444.586	-0.214697	0.184932	-1.16095	0.245662	0.670116	5.95234	9.14565	3.35926	7.36765	5.26811	6.02228	6.15241	1.67338	6.21935	0.614042
Mesci_0734	Chromosome	443.607	-0.0123117	0.14779	-0.083305	0.933609	0.985658	7.59624	11.571	3.25258	10.5294	7.24456	7.5713	7.47327	2.40211	8.44842	1.04476
Mesci_0735	Chromosome	707.376	0.140065	0.172538	0.811793	0.41691	0.810429	6.66523	8.42916	3.12304	8.7326	7.84415	7.39607	6.07248	1.56015	7.99094	0.39274
Mesci_0736	Chromosome	309.76	-0.340011	0.212539	-1.59976	0.109653	0.498082	5.17342	9.38467	1.44878	4.85372	3.98519	3.55775	5.33562	2.29233	4.13222	0.38127
Mesci_0737	Chromosome	1021.17	0.123779	0.1584	0.781432	0.434549	0.816396	9.43556	10.3289	3.79151	11.6617	9.50017	9.29878	7.85198	2.04655	10.1536	0.756326
Mesci_0738	Chromosome	260.793	-0.400306	0.15421	-2.59585	0.00943561	0.148103	7.48139	11.028	3.04632	7.05225	5.23094	5.69149	7.18524	2.30887	5.99156	0.546754
Mesci_0739	Chromosome	2199.31	-0.48427	0.167891	-2.88444	0.00392111	0.0866917	14.7769	21.6027	7.73027	14.5337	10.8244	10.9477	14.7033	4.00479	12.1019	1.2164
Mesci_0740	Chromosome	474.325	0.0356734	0.161264	0.221211	0.824928	0.966748	3.27733	4.47402	1.19885	3.57848	3.22015	3.40181	2.9834	0.956816	3.40015	0.103445
Mesci_0741	Chromosome	448.712	0.321346	0.188665	1.70326	0.0885188	0.453939	11.0843	10.6758	2.87627	15.8216	10.4924	9.61878	8.21213	2.67053	11.9776	1.93848
Mesci_0742	Chromosome	56.055	-0.102113	0.269864	-0.378388	0.705142	0.927433	2.24037	4.83975	0.327561	2.78046	2.0709	1.53612	2.46923	1.30757	2.12916	0.360388
Mesci_0743	Chromosome	96.3723	0.0883191	0.190051	0.464713	0.642137	0.907166	3.87764	4.33189	1.53596	5.10317	3.66503	3.52579	3.2485	0.866252	4.09799	0.504192
Mesci_0744	Chromosome	15.4507	-0.0212915	0.269952	-0.0788713	0.937135	0.985709	0.113917	0.248192	0.0573232	0.15798	0.139704	0.145309	0.139811	0.0565998	0.147664	0.00540593
Mesci_0745	Chromosome	5.86054	-0.171885	0.266198	-0.645704	0.518471	NA	0.129713	0.105977	0.0223788	0.140311	0.0112288	0.0638192	0.0860229	0.0325513	0.0717863	0.0374752
Mesci_0746	Chromosome	47.616	-0.0121751	0.22762	-0.0534885	0.957343	0.988527	0.29828	0.394562	0.171537	0.390019	0.295099	0.33777	0.288127	0.0645815	0.340963	0.0274473
Mesci_0747	Chromosome	361.068	-0.0238433	0.203101	-0.117397	0.906546	0.982037	28.3286	47.0467	8.12352	30.3157	28.5992	26.0358	27.8329	11.2389	28.3169	1.24354
Mesci_0748	Chromosome	65.6297	-0.298302	0.21962	-1.35827	0.174379	0.593193	2.27915	2.49644	0.540128	2.10484	1.17078	1.3144	1.77191	0.619075	1.53001	0.29039
Mesci_0749	Chromosome	222.143	0.0770329	0.19742	0.390197	0.696391	0.924291	8.03226	12.5215	4.85818	13.2518	9.99034	9.48862	8.47066	2.22305	10.9102	1.17969
Mesci_0751	Chromosome	290.317	0.0725394	0.214604	0.338014	0.735352	0.939093	6.20985	11.4852	1.70712	8.40365	6.6359	6.16775	6.46738	2.82562	7.0691	0.680821
Mesci_0752	Chromosome	355.846	0.05791	0.230352	0.251398	0.801506	0.962097	4.95991	11.363	1.54665	8.12863	5.39606	5.67022	5.95651	2.8772	6.3983	0.868775
Mesci_0753	Chromosome	962.016	0.121733	0.191645	0.635198	0.525299	0.857687	5.25941	10.9738	2.81199	9.43062	6.6236	7.61899	6.34838	2.4182	7.89107	0.821659
Mesci_0754	Chromosome	696.882	-0.0255611	0.148841	-0.171735	0.863646	0.972457	8.55367	13.6463	3.78244	12.0344	8.4441	8.57767	8.66081	2.84796	9.68539	1.17514
Mesci_0755	Chromosome	232.129	0.199361	0.166	1.20097	0.229764	0.659707	2.99636	3.96356	0.917533	4.28488	3.00932	2.88604	2.62582	0.898617	3.39342	0.447152
Mesci_0756	Chromosome	257.214	0.548543	0.223575	2.4535	0.0141472	0.187814	2.13455	5.10366	1.29976	7.2612	3.77715	4.71907	2.84599	1.15427	5.25248	1.04052
Mesci_0757	Chromosome	65.3156	-0.121833	0.204414	-0.596012	0.551167	0.872062	0.831643	1.19906	0.305951	0.864994	0.70934	0.768869	0.778884	0.259164	0.781068	0.0453456
Mesci_0758	Chromosome	414.66	-0.351884	0.160748	-2.18904	0.0285942	0.276784	8.70371	13.1896	3.95626	9.20965	7.19927	6.35153	8.61654	2.66581	7.58682	0.847517
Mesci_0759	Chromosome	1220.23	-0.0325838	0.240951	-0.13523	0.89243	0.978917	14.6158	23.9399	12.5175	25.1533	18.168	21.8458	17.0244	3.51042	21.7224	2.01743
Mesci_0760	Chromosome	34.2584	0.166389	0.239708	0.694133	0.487599	0.841792	1.02668	1.67763	0.427554	1.53182	1.042	1.45153	1.04395	0.360969	1.34178	0.151672
Mesci_0761	Chromosome	120.184	-0.0997494	0.183408	-0.543866	0.586534	0.886013	2.03531	2.4571	0.707533	1.9716	1.61728	1.81843	1.73332	0.527147	1.80244	0.102596
Mesci_0762	Chromosome	215.817	-0.0601257	0.222684	-0.270005	0.787156	0.958721	17.9374	28.8218	3.93282	20.2115	14.7515	14.3002	16.8973	7.20363	16.421	1.89968
Mesci_0763	Chromosome	42.2635	-0.115303	0.230554	-0.500112	0.616996	0.894905	1.41902	2.37143	0.417304	1.50276	1.2284	1.30465	1.40258	0.564166	1.34527	0.0817639
Mesci_0764	Chromosome	13.497	-0.1672	0.277669	-0.602157	0.547069	0.870151	0.915554	0.926125	0.112827	0.435324	0.679343	0.524341	0.651502	0.269355	0.546336	0.0712956
Mesci_0765	Chromosome	203.181	-0.357269	0.186244	-1.91828	0.0550749	0.378983	2.47564	3.43055	1.32949	2.70619	1.94348	1.91726	2.4119	0.607361	2.18898	0.258717
Mesci_0766	Chromosome	227.639	-0.36589	0.164661	-2.22208	0.0262781	0.26516	5.73311	8.33512	1.93686	5.69549	3.90622	3.81339	5.33503	1.85771	4.4717	0.61248
Mesci_0767	Chromosome	83.6501	-0.294959	0.209963	-1.40481	0.160076	0.572623	2.74953	4.21202	1.48239	2.94559	2.64795	2.1419	2.81465	0.788648	2.57848	0.23459
Mesci_0768	Chromosome	443.62	-0.210753	0.166364	-1.26682	0.205219	0.632904	9.10191	14.905	3.14404	9.85216	7.5211	7.61442	9.05033	3.3952	8.32923	0.761945
Mesci_0769	Chromosome	214.201	0.0323249	0.165553	0.195254	0.845194	0.969355	2.79169	3.36348	1.12087	3.62889	2.31645	2.7569	2.42535	0.672801	2.90074	0.385636
Mesci_0770	Chromosome	108.903	0.22516	0.223733	1.00638	0.314234	0.740555	6.42077	6.87793	3.75405	11.635	7.53453	7.37111	5.68425	0.974081	8.84689	1.39486
Mesci_0771	Chromosome	96.9097	-0.00676884	0.229948	-0.0294363	0.976517	0.994735	0.803901	1.50126	0.4413	1.17277	0.70495	1.22709	0.915487	0.311029	1.03494	0.165737
Mesci_0772	Chromosome	98.1732	-0.0422134	0.205605	-0.205313	0.837327	0.968931	1.85143	3.02529	1.08445	2.96697	1.85995	2.02424	1.98706	0.564363	2.28372	0.344899
Mesci_0773	Chromosome	948.162	0.591695	0.229819	2.57462	0.0100351	0.153955	11.2458	16.7526	2.63331	27.2097	11.8168	15.9795	10.2106	4.10862	18.3354	4.59703
Mesci_0774	Chromosome	357.718	0.105438	0.202343	0.521085	0.602307	0.890068	7.74998	12.9582	2.21551	11.4163	6.61141	8.46108	7.64125	3.10164	8.8296	1.39924
Mesci_0775	Chromosome	54.1851	-0.190897	0.236176	-0.808282	0.418928	0.811933	0.646719	0.667428	0.342558	0.793024	0.402695	0.552023	0.552235	0.105009	0.582581	0.113709
Mesci_0776	Chromosome	16.8584	-0.268618	0.271204	-0.990462	0.321948	0.747463	0.997577	1.23886	0.137687	0.597648	0.552686	0.654417	0.791374	0.334183	0.601584	0.029433
Mesci_0777	Chromosome	539.626	-0.078538	0.20603	-0.381197	0.703057	0.926681	10.815	10.8196	2.23397	9.32954	7.28596	7.27166	7.95619	2.86111	7.96239	0.683588
Mesci_0778	Chromosome	455.376	-0.0809412	0.179207	-0.451664	0.651511	0.91117	3.44318	3.39535	1.32711	3.31388	2.79617	2.9272	2.72188	0.697522	3.01241	0.155407
Mesci_0779	Chromosome	28.3266	-0.481549	0.24364	-1.97648	0.0481005	0.357131	1.21393	1.74316	0.50772	1.13252	0.732417	0.683729	1.15494	0.357859	0.849556	0.14218
Mesci_0780	Chromosome	186.406	0.348908	0.234091	1.49048	0.136098	0.543053	3.69959	6.09522	2.42651	7.6323	4.57895	8.08984	4.07377	1.07546	6.76703	1.10198
Mesci_0781	Chromosome	105.712	0.311256	0.233698	1.33187	0.182902	0.605211	8.21494	16.8612	2.50619	18.6726	9.45299	10.5152	9.19412	4.17276	12.8803	2.91236
Mesci_0782	Chromosome	30.1911	0.0462602	0.26587	0.173995	0.861869	0.972356	0.259783	0.955112	0.182079	0.689013	0.393551	0.48818	0.465658	0.245753	0.523581	0.0871099
Mesci_0783	Chromosome	258.982	-0.148959	0.157581	-0.945283	0.344514	0.761685	1.55079	2.00153	0.610718	1.8748	1.21114	1.22252	1.38768	0.409693	1.43615	0.219349
Mesci_0784	Chromosome	61.7257	-0.291082	0.220193	-1.32194	0.186187	0.611491	1.71601	2.1885	0.379098	1.53234	0.978254	1.08682	1.42787	0.541835	1.19914	0.169524
Mesci_0785	Chromosome	0.158803	0.0369421	0.0691575	0.534174	0.593221	NA	0	0	0	0	0.0566119	0	0	0	0.0188706	0.0188706
Mesci_0786	Chromosome	6.3429	-0.404915	0.273664	-1.47961	0.138978	NA	0.339356	0.831779	0.0365924	0.211779	0.183606	0.185516	0.402576	0.231717	0.193634	0.00908937
Mesci_0787	Chromosome	38.6559	0.0787003	0.250595	0.314053	0.753481	0.945094	1.3921	1.33808	0.882991	2.14634	1.27598	1.61157	1.20439	0.161454	1.67796	0.253433
Mesci_0788	Chromosome	773.943	-0.115978	0.207183	-0.559785	0.575626	0.884292	15.9345	13.8397	3.40544	13.8202	9.80491	9.48	11.0599	3.8747	11.035	1.39574
Mesci_0790	Chromosome	212.181	0.22271	0.174827	1.27389	0.202703	0.631101	3.07205	3.19018	1.12689	3.84625	3.20617	3.16262	2.46304	0.668944	3.40501	0.220976
Mesci_0791	Chromosome	49.7308	0.170405	0.223897	0.761086	0.446606	0.821295	1.08297	1.19256	0.50772	1.41045	1.2432	1.18406	0.927751	0.212385	1.27924	0.067792
Mesci_0792	Chromosome	129.832	-0.00887244	0.186073	-0.0476825	0.961969	0.990075	1.71446	1.82706	0.696608	1.88143	1.49491	1.57567	1.41271	0.359524	1.65067	0.11771
Mesci_0793	Chromosome	114.249	0.135595	0.191769	0.707073	0.479521	0.84016	1.84048	2.45605	0.489528	2.33544	1.77913	1.68528	1.59535	0.580767	1.93328	0.202893
Mesci_0794	Chromosome	70.0164	-0.102076	0.203778	-0.500916	0.61643	0.894905	1.0957	1.54847	0.383185	1.13349	0.884428	1.05228	1.00912	0.339163	1.0234	0.0733326
Mesci_0795	Chromosome	82.4124	-0.319952	0.207436	-1.54241	0.122973	0.520074	1.77834	2.44358	0.801893	1.46291	1.46948	1.45825	1.6746	0.476743	1.46355	0.00325631
Mesci_0796	Chromosome	71.5413	0.250288	0.20592	1.21546	0.224189	0.651915	1.90727	2.87306	0.642684	2.62848	2.29601	2.34596	1.80767	0.645777	2.42348	0.103506
Mesci_0797	Chromosome	122.218	0.0564672	0.18808	0.30023	0.764002	0.947469	2.05905	2.07811	0.705258	2.19202	1.80867	1.84569	1.61414	0.454474	1.94879	0.122081
Mesci_0798	Chromosome	39.1876	0.0507448	0.235836	0.21517	0.829635	0.967487	0.630142	0.743654	0.332189	0.786496	0.606105	0.736807	0.568662	0.122693	0.709803	0.0537963
Mesci_0799	Chromosome	54.1192	-0.488435	0.237923	-2.05291	0.0400809	0.326957	0.653967	1.56729	0.413698	0.761817	0.503217	0.627621	0.878318	0.351398	0.630885	0.0746692
Mesci_0800	Chromosome	0.110183	0.0285916	0.0630968	0.45314	0.650448	NA	0	0	0	0.0816232	0	0	0	0	0.0272077	0.0272077
Mesci_0801	Chromosome	2.282	0.215564	0.22707	0.949332	0.342452	NA	0.040944	0.066904	0.0353197	0.170344	0.17722	0.0447659	0.0477226	0.00972718	0.130777	0.0430512
Mesci_0802	Chromosome	1.37228	0.0349898	0.189117	0.185017	0.853216	NA	0	0.133421	0	0.0452938	0.023561	0.0595154	0.0444738	0.0444738	0.0427901	0.0104543
Mesci_0803	Chromosome	5.64604	0.0216901	0.270367	0.0802248	0.936058	NA	0.183451	0.0999216	0.1055	0.279851	0.0794037	0.18386	0.129624	0.0269614	0.181038	0.0578814
Mesci_0804	Chromosome	117.426	-0.12664	0.220593	-0.574089	0.565907	0.877979	1.67533	2.6511	1.14094	2.55325	1.57241	1.93776	1.82246	0.442108	2.02114	0.286196
Mesci_0805	Chromosome	45.4948	-0.188059	0.231958	-0.810745	0.417512	0.811029	0.705464	1.23318	0.311354	1.01019	0.624901	0.529158	0.749999	0.267038	0.721418	0.14701
Mesci_0806	Chromosome	170.955	-0.229802	0.191914	-1.19742	0.231143	0.659798	1.86077	1.67892	0.551339	1.66276	1.05753	1.22068	1.36368	0.409548	1.31366	0.180792
Mesci_0807	Chromosome	256.45	-0.37309	0.215981	-1.72742	0.0840929	0.446557	20.3531	18.8626	4.14911	12.175	10.6503	10.9881	14.455	5.17086	11.2712	0.462332
Mesci_0808	Chromosome	268.101	-0.47346	0.189534	-2.49802	0.0124888	0.175598	5.44057	7.56465	3.03779	5.46533	3.81916	4.08818	5.34767	1.30762	4.45756	0.509834
Mesci_0809	Chromosome	114.976	-0.328405	0.278683	-1.17842	0.238631	0.66775	2.10646	3.91447	4.80998	4.19286	3.14643	3.83848	3.6103	0.795118	3.72592	0.307275
Mesci_0810	Chromosome	127.374	0.277375	0.202414	1.37033	0.170583	0.587424	1.46826	1.2906	0.384339	1.91262	1.21843	1.38943	1.04773	0.335639	1.50683	0.208813
Mesci_0811	Chromosome	155.543	-0.0171176	0.210328	-0.0813856	0.935135	0.985658	3.08197	3.98687	1.56932	5.12891	2.5568	2.80804	2.87939	0.7052	3.49792	0.818714
Mesci_0812	Chromosome	521.453	-0.200761	0.24062	-0.83435	0.404084	0.800559	6.6776	7.64733	17.0102	8.02579	10.1284	13.9466	10.445	3.29448	10.7003	1.73295
Mesci_0813	Chromosome	112.766	-0.0325141	0.224396	-0.144896	0.884793	0.978038	0.923386	1.31304	0.194575	0.850446	0.793245	0.782231	0.810334	0.327784	0.808641	0.0211431
Mesci_0814	Chromosome	64.874	0.349672	0.22674	1.54217	0.123033	0.520074	3.13904	4.4112	1.57055	7.20896	3.31519	4.32439	3.04026	0.821513	4.94952	1.16668
Mesci_0815	Chromosome	122.671	0.0926046	0.180289	0.513644	0.607501	0.892073	1.3758	1.91864	0.54225	1.92442	1.47847	1.29675	1.2789	0.400274	1.56654	0.186468
Mesci_0816	Chromosome	166.935	-0.0388828	0.181477	-0.214257	0.830347	0.967487	2.31346	2.69066	1.02131	2.81954	1.84954	2.26902	2.00848	0.505452	2.3127	0.280865
Mesci_0817	Chromosome	689.65	-0.416964	0.188743	-2.20916	0.0271635	0.268423	15.8497	15.2365	6.78026	13.9749	9.17916	10.205	12.6221	2.9263	11.1197	1.45801
Mesci_0818	Chromosome	1543.68	-0.308488	0.14499	-2.12765	0.0333662	0.298447	26.3619	31.7469	11.1074	25.3967	18.7974	20.4174	23.0721	6.18101	21.5372	1.98564
Mesci_0819	Chromosome	363.367	0.850644	0.259748	3.27489	0.00105705	0.0353303	1.86683	4.72823	0.50101	8.42266	3.42964	5.18777	2.36536	1.24549	5.68002	1.46222
Mesci_0820	Chromosome	329.757	0.994012	0.24074	4.12898	3.64372e-05	0.00216333	1.77098	4.70824	1.0306	9.67199	4.30724	7.03827	2.50327	1.12301	7.00583	1.54875
Mesci_0821	Chromosome	106.045	-0.187001	0.189732	-0.985608	0.324326	0.749765	0.621989	0.775637	0.258861	0.599264	0.54316	0.501088	0.552162	0.153211	0.547837	0.0284374
Mesci_0822	Chromosome	2.62835	0.00125022	0.209838	0.00595805	0.995246	NA	0.258712	0.169098	0	0.301378	0.179167	0	0.142603	0.0758496	0.160182	0.0875167
Mesci_0823	Chromosome	4.06633	0.000551426	0.259453	0.00212534	0.998304	NA	0.0980951	0.400727	0.08462	0.326493	0.0849179	0.214503	0.194481	0.103197	0.208638	0.0697984
Mesci_0824	Chromosome	70.1715	-0.193601	0.211753	-0.914282	0.360569	0.773698	1.97365	3.31716	0.75398	2.27568	1.90379	1.4951	2.01493	0.740213	1.89152	0.225416
Mesci_0825	Chromosome	76.3833	0.21678	0.201864	1.07389	0.282871	0.708227	1.5121	1.81402	0.429292	2.19786	1.40839	1.43351	1.2518	0.420391	1.67992	0.259069
Mesci_0826	Chromosome	26.94	-0.210061	0.255925	-0.82079	0.411766	0.80535	1.56952	2.39919	0.436748	2.02215	1.00806	0.941047	1.46849	0.568757	1.32375	0.349735
Mesci_0827	Chromosome	98.4967	-0.328334	0.254086	-1.29222	0.196282	0.62407	1.64394	2.1888	1.43562	1.89141	1.54609	1.67534	1.75612	0.224542	1.70428	0.100729
Mesci_0829	Chromosome	1454.74	0.0789498	0.188426	0.418995	0.675219	0.919166	18.8604	30.327	5.38183	23.2354	18.6593	18.8834	18.1898	7.20886	20.2594	1.48942
Mesci_0830	Chromosome	1733.93	-0.352361	0.188049	-1.87377	0.060962	0.392283	13.1089	20.2957	6.99675	12.5412	12.2146	10.9717	13.4671	3.84325	11.9092	0.47812
Mesci_0831	Chromosome	30.0534	0.380952	0.26131	1.45785	0.144881	0.555848	0.535064	0.874314	0.129238	0.765774	0.98196	0.62011	0.512872	0.215371	0.789281	0.105116
Mesci_0832	Chromosome	155.282	0.679853	0.215554	3.15398	0.00161063	0.0492021	1.16296	2.71143	0.611711	3.62289	2.28358	2.89192	1.49537	0.628509	2.9328	0.387167
Mesci_0833	Chromosome	22.2522	0.528196	0.275021	1.92057	0.0547866	0.378247	2.30812	2.11207	0.0796424	3.45698	2.07799	3.07875	1.49994	0.712402	2.87124	0.41138
Mesci_0834	Chromosome	20.2834	0.484388	0.26157	1.85185	0.0640474	0.398527	0.793021	0.971869	0.299288	1.85585	0.943929	1.16509	0.688059	0.201125	1.32163	0.274639
Mesci_0835	Chromosome	48.3914	0.0984347	0.250822	0.392449	0.694726	0.924291	0.464831	0.717353	0.0668297	0.558679	0.40239	0.423517	0.416338	0.189349	0.461528	0.0489566
Mesci_0836	Chromosome	13.1753	0.222397	0.276124	0.805424	0.420575	0.811933	0.149005	0.194784	0.0899757	0.347157	0.128989	0.219934	0.144588	0.030336	0.232027	0.0632692
Mesci_0837	Chromosome	22.4753	0.168861	0.26073	0.647646	0.517214	0.853824	0.580792	0.5762	0.0894661	0.604084	0.538686	0.464915	0.415486	0.163015	0.535895	0.0401989
Mesci_0838	Chromosome	23.7387	0.257315	0.258218	0.996503	0.319006	0.745061	0.292256	0.300683	0.0560243	0.405302	0.215516	0.307701	0.216321	0.0801854	0.309506	0.0547939
Mesci_0839	Chromosome	53.0099	0.298519	0.221847	1.3456	0.17843	0.597964	0.568526	0.857531	0.326953	1.16446	0.769782	0.76504	0.584337	0.153369	0.89976	0.132356
Mesci_0840	Chromosome	211.985	0.581072	0.191009	3.04212	0.00234916	0.0635258	2.04356	2.49956	0.762869	4.55433	2.25528	3.05749	1.76866	0.51984	3.28903	0.6737
Mesci_0841	Chromosome	198.609	0.496477	0.191148	2.59735	0.00939465	0.14789	1.77552	2.1479	0.50772	3.42001	1.80026	2.1933	1.47705	0.496441	2.47119	0.487791
Mesci_0842	Chromosome	319.535	0.652465	0.183971	3.54657	0.000390288	0.0159541	2.21144	3.14674	1.18658	5.45867	3.47152	4.25729	2.18159	0.566047	4.39583	0.577808
Mesci_0843	Chromosome	473.506	0.374869	0.16911	2.21671	0.0266427	0.26652	11.0066	17.0541	4.96725	22.5592	12.7993	15.7557	11.0093	3.48918	17.0381	2.88947
Mesci_0844	Chromosome	86.1316	1.31321	0.217989	6.02421	1.69943e-09	2.41403e-07	0.543296	1.02434	0.168239	2.1792	1.55566	1.91149	0.578626	0.247767	1.88211	0.180599
Mesci_0845	Chromosome	11.8833	0.550707	0.276683	1.99039	0.0465479	0.352052	0.160519	0.145719	0.0615418	0.430377	0.231594	0.234004	0.122593	0.0308233	0.298658	0.0658631
Mesci_0846	Chromosome	11.443	0.656123	0.276905	2.36949	0.0178128	0.214653	0.131249	0.134041	0.0424574	0.368584	0.198832	0.260095	0.102583	0.0300734	0.275837	0.0496314
Mesci_0847	Chromosome	5.55249	0.303705	0.266545	1.13941	0.254532	NA	0.0759446	0.496385	0.196537	0.947883	0.262972	0.498201	0.256289	0.124994	0.569685	0.200921
Mesci_0849	Chromosome	58.7951	1.20056	0.249977	4.8027	1.56539e-06	0.000137859	0.287546	0.509015	0.134359	1.77453	0.663786	1.01521	0.310307	0.108751	1.15117	0.327771
Mesci_0850	Chromosome	36.4544	1.3312	0.257337	5.17297	2.30401e-07	2.51757e-05	0.199978	0.41589	0.12546	1.52784	0.692458	1.10316	0.247109	0.0870889	1.10782	0.241164
Mesci_0851	Chromosome	45.1358	1.64063	0.254028	6.45847	1.05764e-10	1.76751e-08	0.214026	0.437157	0.0923127	1.92928	0.895498	1.45277	0.247832	0.100973	1.42585	0.29873
Mesci_0852	Chromosome	140.206	-0.325099	0.217992	-1.49133	0.135875	0.542544	24.1504	25.0674	11.6612	27.8046	15.6468	14.6139	20.293	4.32402	19.3551	4.23524
Mesci_0853	Chromosome	13.2413	-0.466354	0.276775	-1.68496	0.0919969	0.461254	0.823999	0.769396	0.236936	0.652986	0.169836	0.386106	0.61011	0.187252	0.402976	0.139728
Mesci_0854	Chromosome	1137.55	-0.212062	0.207891	-1.02006	0.307698	0.733114	16.4137	12.5885	5.92102	14.5312	11.0704	10.1028	11.641	3.06578	11.9015	1.34422
Mesci_0855	Chromosome	6.73713	-0.251551	0.27463	-0.915964	0.359686	0.77283	0.470856	1.31896	0.0580252	0.391792	0.349376	0.404492	0.615949	0.371161	0.381887	0.0166634
Mesci_0856	Chromosome	838.274	-0.0300008	0.163004	-0.184049	0.853975	0.970677	19.68	22.3722	8.45872	22.2903	17.254	18.9929	16.837	4.26062	19.5124	1.47687
Mesci_0857	Chromosome	17.4604	-0.00106319	0.267099	-0.00398051	0.996824	0.997974	1.14696	1.57825	0.312443	1.00459	1.04514	1.18802	1.01255	0.371535	1.07925	0.0556288
Mesci_0858	Chromosome	59.0783	0.199342	0.225888	0.88248	0.377517	0.785159	2.52655	2.56465	0.660449	3.53568	2.38599	1.90437	1.91722	0.62848	2.60868	0.483903
Mesci_0859	Chromosome	97.7616	-0.207451	0.202758	-1.02315	0.306239	0.73301	2.84642	3.56443	1.14739	2.457	2.5792	2.22502	2.51941	0.716641	2.42041	0.103868
Mesci_0860	Chromosome	248.39	-0.236996	0.171704	-1.38026	0.167508	0.582841	3.62003	3.88835	1.47403	3.50717	2.52014	2.82314	2.99413	0.76399	2.95015	0.29192
Mesci_0861	Chromosome	1023.83	-0.123457	0.155279	-0.795068	0.426574	0.812536	23.1438	25.9834	8.3989	26.1969	18.5323	16.3059	19.1754	5.45023	20.345	2.9957
Mesci_0862	Chromosome	137.365	-0.371557	0.202361	-1.83611	0.0663417	0.404891	5.69539	4.83752	1.58092	4.38713	2.88009	3.06727	4.03794	1.25322	3.44483	0.474238
Mesci_0863	Chromosome	1425.57	-0.208285	0.177613	-1.17269	0.240921	0.66775	43.8432	69.8906	13.4014	45.7481	35.9767	33.0926	42.3784	16.3235	38.2725	3.82942
Mesci_0864	Chromosome	1232.12	0.149128	0.14937	0.998377	0.318097	0.745022	27.0642	28.6057	8.48804	31.7786	24.317	25.1794	21.386	6.46431	27.0917	2.35667
Mesci_0865	Chromosome	403.994	-0.00437339	0.164291	-0.0266198	0.978763	0.995086	11.3241	12.041	3.20879	12.2239	8.51896	8.97053	8.85798	2.83217	9.90446	1.16702
Mesci_0866	Chromosome	345.493	-0.176021	0.197419	-0.891609	0.372603	0.78167	6.18313	6.43445	2.96321	6.63675	5.32354	4.69007	5.1936	1.11755	5.55012	0.573267
Mesci_0867	Chromosome	201.064	-0.240971	0.162524	-1.48268	0.13816	0.547215	5.22651	6.46293	2.13242	5.6418	3.72959	4.04124	4.60729	1.28788	4.47088	0.592332
Mesci_0868	Chromosome	144.56	-0.104503	0.212599	-0.491553	0.623036	0.89761	2.01059	3.48194	1.24521	3.28876	1.80001	2.33918	2.24591	0.65632	2.47599	0.435174
Mesci_0869	Chromosome	277.779	0.308482	0.271912	1.13449	0.256588	0.680958	1.84784	7.58213	0.743869	7.28915	3.05704	4.0182	3.39128	2.11952	4.78813	1.28092
Mesci_0870	Chromosome	191.78	0.366806	0.211631	1.73324	0.0830537	0.44562	3.47224	7.65098	1.40687	7.94527	4.85028	5.50758	4.17669	1.83661	6.10105	0.941433
Mesci_0871	Chromosome	1696.62	-0.210547	0.157267	-1.33879	0.180638	0.600929	20.162	31.8151	6.77602	22.2077	16.1207	16.0176	19.5844	7.23392	18.1153	2.0464
Mesci_0873	Chromosome	134.476	-0.473139	0.188851	-2.50535	0.012233	0.175526	1.45287	2.44335	0.704404	1.38539	0.991474	1.20006	1.53354	0.503609	1.19231	0.11378
Mesci_0874	Chromosome	463.613	-0.342801	0.137368	-2.4955	0.012578	0.175598	4.01767	5.46063	1.42518	3.83668	2.76938	2.87783	3.63449	1.18058	3.1613	0.33914
Mesci_0875	Chromosome	105.251	-0.363147	0.195989	-1.8529	0.0638974	0.398142	2.63323	3.93814	0.962503	2.19106	2.14428	1.84209	2.51129	0.861154	2.05914	0.109365
Mesci_0876	Chromosome	280.163	-0.0232011	0.152531	-0.152107	0.879103	0.976856	4.95546	7.14645	1.8103	6.3391	4.25925	4.71425	4.6374	1.5486	5.1042	0.631265
Mesci_0877	Chromosome	536.042	0.114771	0.187955	0.61063	0.541445	0.866905	6.89638	12.6419	3.10444	13.1257	7.21888	7.83479	7.54758	2.77242	9.39311	1.87473
Mesci_0878	Chromosome	31.2589	-0.298545	0.251873	-1.1853	0.235899	0.666522	0.540696	1.32528	0.349817	0.806078	0.546075	0.517271	0.738596	0.29847	0.623141	0.0918456
Mesci_0879	Chromosome	7.44439	0.149812	0.276225	0.542356	0.587573	0.886013	0.0716131	0.0877638	0.0926637	0.14897	0.123987	0.156596	0.0840136	0.00635951	0.143184	0.00984794
Mesci_0880	Chromosome	376.449	-0.068497	0.152414	-0.449414	0.653133	0.911302	5.18213	7.0528	2.03088	5.65171	4.86082	4.77825	4.75527	1.46533	5.09692	0.278414
Mesci_0881	Chromosome	1733	3.82287e-05	0.1712	0.000223298	0.999822	0.999873	24.1729	22.67	7.20444	24.9088	19.21	17.6738	18.0158	5.42306	20.5976	2.20076
Mesci_0882	Chromosome	1383.59	0.101018	0.182299	0.554131	0.579489	0.885281	23.2503	20.2592	6.69349	24.8521	19.2829	18.1782	16.7343	5.09413	20.7711	2.06529
Mesci_0883	Chromosome	2105.5	0.021435	0.177795	0.12056	0.904039	0.982037	26.8141	25.2376	8.39184	25.9707	23.435	20.7565	20.1479	5.8956	23.3874	1.5054
Mesci_0884	Chromosome	1337.6	-0.101315	0.213549	-0.474437	0.635189	0.902798	16.2678	12.7957	6.38899	14.6375	13.1553	12.0251	11.8175	2.8934	13.2727	0.75643
Mesci_0885	Chromosome	14204.2	0.340313	0.192697	1.76605	0.0773868	0.428569	198.527	213.633	44.58	253.792	193.225	194.396	152.247	54.0097	213.804	19.9965
Mesci_0886	Chromosome	35.8326	-0.0587803	0.241057	-0.243844	0.807352	0.963397	1.05366	1.56031	0.568078	1.72607	0.883621	0.990015	1.06069	0.286455	1.1999	0.264872
Mesci_0887	Chromosome	40.2041	0.512145	0.26495	1.93299	0.053238	0.373454	0.154548	0.622925	0.115542	0.771581	0.42812	0.45623	0.297672	0.163016	0.551977	0.110101
Mesci_0888	Chromosome	50.5257	0.590245	0.239647	2.46298	0.0137787	0.184392	0.669663	1.5046	0.198575	1.70647	1.15941	1.3385	0.790945	0.381862	1.40146	0.161029
Mesci_0889	Chromosome	8.2784	0.512624	0.277772	1.84549	0.0649665	0.400368	0.0708055	0.115699	0.0458093	0.265122	0.245176	0.116122	0.0774378	0.020446	0.208807	0.0466987
Mesci_0890	Chromosome	115.964	-0.150979	0.193956	-0.778417	0.436323	0.816754	2.79849	4.13732	0.881325	2.84603	2.53792	2.13694	2.60571	0.944853	2.50697	0.205282
Mesci_0891	Chromosome	389.269	0.341745	0.220802	1.54774	0.121684	0.519	12.2365	8.31138	4.11191	15.3573	11.7753	12.9973	8.21991	2.3458	13.3766	1.05128
Mesci_0892	Chromosome	133.103	-0.174193	0.255127	-0.68277	0.494752	0.845313	7.4102	9.14446	0.965501	6.1659	4.67744	3.94545	5.84005	2.48816	4.9296	0.653269
Mesci_0893	Chromosome	176.355	0.0147384	0.167493	0.0879941	0.929881	0.985376	2.03428	2.59578	0.79855	2.55806	1.69176	2.05548	1.80954	0.530845	2.10177	0.251146
Mesci_0894	Chromosome	275.697	0.0976058	0.160537	0.607996	0.54319	0.86705	2.39378	2.58187	0.763284	2.80039	2.10642	2.1292	1.91298	0.577405	2.34534	0.227622
Mesci_0895	Chromosome	55.932	-0.0669252	0.218079	-0.306885	0.758931	0.945876	0.792235	1.17241	0.361045	0.907961	0.685813	0.8907	0.775231	0.234376	0.828158	0.0713467
Mesci_0896	Chromosome	81.6186	0.113334	0.232849	0.486729	0.62645	0.900048	1.65482	1.81198	0.367913	2.00154	0.97471	1.66007	1.27824	0.457419	1.54544	0.301912
Mesci_0897	Chromosome	86.1781	0.0113865	0.250766	0.045407	0.963783	0.990914	1.49296	1.04552	0.764234	1.46069	1.37762	1.47088	1.1009	0.21218	1.4364	0.0295338
Mesci_0898	Chromosome	245.429	0.302423	0.169808	1.78097	0.0749171	0.42314	2.92465	3.1926	1.00497	4.56417	3.02553	2.86594	2.37407	0.688907	3.48521	0.541442
Mesci_0899	Chromosome	207.815	0.185301	0.189386	0.978428	0.327863	0.752112	3.09161	3.25514	0.747632	3.85333	2.55314	2.68718	2.36479	0.809958	3.03122	0.412876
Mesci_0900	Chromosome	223.392	0.174711	0.181717	0.961443	0.33633	0.759549	2.17318	2.95922	0.667108	3.4129	1.94905	2.0603	1.93317	0.672469	2.47409	0.470506
Mesci_0901	Chromosome	180.195	0.070784	0.181746	0.389466	0.696932	0.924793	2.12056	2.34731	0.826121	2.30521	2.0627	2.1066	1.76466	0.473815	2.15817	0.0746051
Mesci_0902	Chromosome	175.437	0.0295841	0.186638	0.158511	0.874054	0.975657	4.46955	6.32701	1.23708	5.01175	4.2002	3.98519	4.01122	1.4871	4.39905	0.312576
Mesci_0903	Chromosome	5383.01	0.164872	0.193064	0.853976	0.393118	0.796327	5.83347	7.41695	3.25916	9.15347	7.15785	7.07915	5.50319	1.21156	7.79682	0.678704
Mesci_0904	Chromosome	139.037	0.266752	0.196252	1.35923	0.174074	0.593193	2.73041	5.23553	1.46608	5.21616	3.81075	4.23422	3.14401	1.10762	4.42038	0.416246
Mesci_0905	Chromosome	177.673	0.292837	0.194501	1.50558	0.132175	0.536369	3.9473	5.20609	2.14033	6.56896	4.88151	5.76462	3.76457	0.889713	5.73836	0.487302
Mesci_0906	Chromosome	156.249	0.222389	0.188013	1.18284	0.236874	0.667517	3.90138	5.62758	1.29976	5.28359	4.89127	3.98608	3.60958	1.25782	4.72031	0.384187
Mesci_0907	Chromosome	320.627	0.349081	0.164458	2.12261	0.0337865	0.300901	2.70904	4.44423	1.14063	4.62457	3.81549	3.63774	2.76463	0.954071	4.02593	0.303685
Mesci_0908	Chromosome	132.393	0.254374	0.205189	1.2397	0.215086	0.642543	2.4958	3.99413	1.4427	4.51738	3.89787	3.1648	2.64421	0.740263	3.86002	0.390913
Mesci_0909	Chromosome	152.744	0.318538	0.185093	1.72096	0.0852575	0.448481	8.16151	9.66019	2.12114	11.9279	8.28799	8.12253	6.64762	2.30422	9.44613	1.24179
Mesci_0910	Chromosome	421.322	0.103656	0.157642	0.657543	0.510832	0.851186	7.35825	10.3269	2.59458	9.86183	6.40081	8.19191	6.7599	2.25208	8.15151	0.999314
Mesci_0911	Chromosome	33.2338	0.0771611	0.249325	0.309479	0.756957	0.945621	0.726321	1.35054	0.259261	1.37544	0.628754	0.766735	0.778706	0.316111	0.923643	0.229383
Mesci_0912	Chromosome	257.052	-0.222328	0.1936	-1.14839	0.250808	0.673483	7.00612	12.8387	2.81387	9.53517	5.15646	6.31105	7.5529	2.90681	7.00089	1.31024
Mesci_0913	Chromosome	931.725	-0.339733	0.175303	-1.93798	0.052626	0.371093	15.8879	17.2538	6.15345	16.833	9.33588	9.98789	13.0984	3.49478	12.0522	2.39776
Mesci_0914	Chromosome	269.624	-0.400178	0.210358	-1.90237	0.0571227	0.380253	5.40224	8.75875	3.06445	7.34609	3.60295	4.09088	5.74181	1.65255	5.01331	1.17487
Mesci_0915	Chromosome	130.782	-0.0150681	0.20544	-0.0733456	0.941531	0.985914	9.00513	8.36718	3.09709	8.17865	8.15212	7.11079	6.82313	1.8721	7.81385	0.351616
Mesci_0916	Chromosome	2278.11	0.25463	0.133926	1.90127	0.0572665	0.380253	9.2779	11.865	3.11183	14.0708	9.55463	9.33666	8.0849	2.59627	10.9874	1.543
Mesci_0917	Chromosome	793.925	-0.0276579	0.157428	-0.175687	0.86054	0.972085	8.66261	8.7552	3.0319	9.67161	6.74658	7.00682	6.81657	1.89252	7.80834	0.934661
Mesci_0918	Chromosome	947.175	0.0149504	0.192858	0.07752	0.93821	0.985914	13.8771	13.6731	5.7889	14.5802	13.8299	11.9795	11.1131	2.66273	13.4632	0.772821
Mesci_0919	Chromosome	250.301	-0.301108	0.156256	-1.92702	0.0539772	0.374479	9.28355	13.0415	3.45682	8.64164	6.96688	7.30224	8.59397	2.78827	7.63692	0.511604
Mesci_0920	Chromosome	168.035	-0.0403641	0.234718	-0.171968	0.863463	0.972457	9.96305	11.9312	6.29867	10.8452	11.5784	11.5645	9.39765	1.65037	11.3294	0.242101
Mesci_0921	Chromosome	71.3359	0.106695	0.235836	0.452411	0.650973	0.91117	1.273	1.7042	0.211688	1.40381	1.04889	1.15706	1.06296	0.443465	1.20325	0.105029
Mesci_0922	Chromosome	44.4443	-0.300511	0.220639	-1.362	0.173198	0.592123	0.477281	0.629915	0.166271	0.435324	0.357549	0.31611	0.424489	0.136421	0.369661	0.0349429
Mesci_0923	Chromosome	60.3185	-0.154179	0.20716	-0.744253	0.456723	0.827795	1.42684	1.79859	0.439585	1.44166	1.1293	1.0363	1.22167	0.405501	1.20242	0.122595
Mesci_0924	Chromosome	111.294	0.0513427	0.200092	0.256595	0.797491	0.960433	0.908206	1.15265	0.441165	1.25461	0.778573	1.06529	0.834008	0.208713	1.03282	0.138376
Mesci_0925	Chromosome	284.198	0.00550748	0.250086	0.0220223	0.98243	0.995993	2.2756	6.76436	1.14857	5.69055	2.72436	2.67991	3.39618	1.71523	3.69827	0.996219
Mesci_0926	Chromosome	95.4694	0.620404	0.213185	2.91017	0.0036123	0.0837758	2.32112	2.98005	1.00114	5.60096	2.75565	4.15109	2.10077	0.581791	4.16923	0.821423
Mesci_0927	Chromosome	1182.08	-0.19746	0.165195	-1.19531	0.231965	0.661063	31.7012	44.8687	9.24955	30.5869	23.508	24.9376	28.6065	10.3981	26.3442	2.16114
Mesci_0928	Chromosome	1569.2	-0.0167527	0.158568	-0.10565	0.91586	0.982492	24.7124	34.4739	8.37247	34.1364	20.5381	20.227	22.5196	7.61419	24.9672	4.58551
Mesci_0929	Chromosome	150.878	-0.0614577	0.234434	-0.262153	0.793203	0.960433	4.85571	9.85789	1.90395	8.90714	3.53471	4.94698	5.53918	2.3214	5.79628	1.60797
Mesci_0930	Chromosome	110.636	0.0902712	0.203291	0.44405	0.657007	0.913392	4.02441	4.8005	2.08295	5.55875	3.86703	4.77407	3.63596	0.808176	4.73329	0.488784
Mesci_0931	Chromosome	1026.07	-0.229591	0.197718	-1.16121	0.245558	0.670116	11.7202	23.9391	5.22069	17.1196	9.33728	11.2125	13.6267	5.48697	12.5564	2.34491
Mesci_0932	Chromosome	243.94	-0.346035	0.179982	-1.92261	0.0545285	0.377383	6.67287	11.1397	3.51355	7.45125	5.35139	6.0482	7.10871	2.21225	6.28362	0.6175
Mesci_0933	Chromosome	130.509	0.0348495	0.228353	0.152613	0.878704	0.976856	2.66223	2.24001	1.30251	3.45504	2.54539	2.18305	2.06825	0.401803	2.72782	0.378354
Mesci_0934	Chromosome	285.632	-0.0955544	0.184958	-0.516629	0.605416	0.891184	2.0567	2.64672	1.03981	2.32567	2.03477	1.98922	1.91441	0.469299	2.11655	0.105384
Mesci_0935	Chromosome	2710.61	-0.624906	0.137088	-4.55843	5.15365e-06	0.000390441	43.5645	62.2207	17.9306	36.7148	27.5991	24.8078	41.2386	12.8382	29.7072	3.59527
Mesci_0936	Chromosome	33.1404	-0.189668	0.245301	-0.773204	0.439402	0.818229	0.934789	1.58405	0.65705	1.29637	0.899131	0.984192	1.05863	0.274673	1.0599	0.120759
Mesci_0937	Chromosome	220.115	0.0337518	0.202397	0.16676	0.867559	0.973913	3.3989	3.77055	1.53325	3.72332	3.83312	3.06839	2.9009	0.69219	3.54161	0.238722
Mesci_0938	Chromosome	22.0433	-0.12647	0.263419	-0.480109	0.63115	0.9018	0.859227	1.51633	0.148239	0.886536	0.714054	0.657601	0.841265	0.395035	0.75273	0.0688588
Mesci_0939	Chromosome	15.2914	-0.280808	0.274666	-1.02236	0.30661	0.73301	0.802596	1.92349	0.230782	1.11304	0.555826	0.555759	0.985623	0.497138	0.741543	0.185751
Mesci_0940	Chromosome	1239.77	-0.273017	0.227717	-1.19893	0.230554	0.659707	50.4589	88.0212	11.8519	42.3076	37.81	37.8614	50.1107	21.9889	39.3264	1.49071
Mesci_0941	Chromosome	243.576	-0.389013	0.197678	-1.96791	0.0490784	0.362631	11.9658	19.6937	3.80091	10.316	9.57313	7.58043	11.8201	4.58843	9.15651	0.816698
Mesci_0942	Chromosome	1220.72	-0.392248	0.145449	-2.69681	0.00700064	0.125481	12.942	17.623	4.16009	10.9439	8.84285	8.56096	11.575	3.94606	9.44924	0.751749
Mesci_0943	Chromosome	54.7163	-0.105602	0.21646	-0.487862	0.625647	0.9	0.935771	1.28637	0.243449	0.988748	0.745777	0.71456	0.821864	0.306405	0.816362	0.0866631
Mesci_0944	Chromosome	45.4707	-0.165481	0.225893	-0.732564	0.463824	0.832685	1.3184	1.38491	0.426485	1.35168	0.754071	1.01675	1.04327	0.308987	1.04083	0.172935
Mesci_0945	Chromosome	108.293	0.170644	0.192683	0.885619	0.375823	0.783068	1.51806	1.70276	0.421713	2.066	1.303	1.34328	1.21418	0.399804	1.57076	0.247894
Mesci_0946	Chromosome	86.8538	0.203831	0.1987	1.02582	0.304975	0.732714	0.860219	1.05422	0.419845	1.36562	0.970024	0.959077	0.778095	0.187675	1.09824	0.133727
Mesci_0947	Chromosome	977.217	-0.0463776	0.226995	-0.204311	0.838111	0.968931	13.9664	31.2965	6.0621	26.3355	11.4467	16.4022	17.1083	7.45201	18.0615	4.37736
Mesci_0948	Chromosome	192.928	-0.334232	0.214311	-1.55956	0.118863	0.515049	5.87218	10.3913	1.63404	4.95369	4.33374	4.57114	5.96583	2.52843	4.61952	0.18059
Mesci_0949	Chromosome	1642.66	-0.180245	0.195787	-0.920617	0.35725	0.77087	21.4655	33.6045	5.66456	21.8846	16.7039	16.1067	20.2449	8.08862	18.2317	1.83457
Mesci_0951	Chromosome	318.378	-0.305667	0.177818	-1.71899	0.0856154	0.449184	6.62279	11.0016	3.37847	8.47661	5.40935	5.46081	7.00097	2.20873	6.44893	1.01395
Mesci_0952	Chromosome	43.4228	-0.223015	0.226106	-0.986331	0.323971	0.749765	1.26543	2.01966	0.558492	1.56717	1.09544	0.949177	1.28119	0.421878	1.20393	0.186462
Mesci_0953	Chromosome	47.7405	-0.274049	0.225926	-1.213	0.225129	0.652644	1.66369	2.30819	0.649882	1.77612	0.923907	1.4243	1.54059	0.482653	1.37478	0.247256
Mesci_0954	Chromosome	677.273	-0.206002	0.158094	-1.30304	0.192563	0.619611	9.38284	11.3168	2.79985	8.33033	7.09353	6.65377	7.83318	2.57785	7.35921	0.50188
Mesci_0955	Chromosome	135.541	-0.151677	0.202742	-0.748129	0.454382	0.82644	1.81018	2.2056	0.406176	1.66294	1.17753	1.33278	1.47399	0.545971	1.39108	0.143126
Mesci_0956	Chromosome	1519.29	0.170638	0.123563	1.38098	0.167284	0.582841	41.0598	53.125	15.1832	56.9031	42.6045	41.3225	36.456	11.1921	46.9434	4.99358
Mesci_0957	Chromosome	274.147	-0.0637253	0.236141	-0.269861	0.787267	0.958721	16.1881	13.4803	2.61833	12.1099	9.87013	10.1685	10.7623	4.14631	10.7162	0.702169
Mesci_0958	Chromosome	91.0588	0.430256	0.234506	1.83473	0.0665454	0.405264	4.23295	5.44017	0.820558	8.07328	4.40544	4.13406	3.49789	1.38329	5.53759	1.27026
Mesci_0959	Chromosome	110.492	-0.0269806	0.218114	-0.123699	0.901553	0.981401	3.51101	4.93659	0.72783	3.6688	2.75664	2.90137	3.05848	1.23585	3.10894	0.283031
Mesci_0960	Chromosome	682.828	0.133963	0.173607	0.771648	0.440323	0.818229	17.2726	16.5092	6.36819	21.3221	14.6656	16.9317	13.3833	3.51448	17.6398	1.95391
Mesci_0961	Chromosome	202.144	-0.30215	0.190553	-1.58565	0.112819	0.505551	5.16847	5.43945	2.21035	4.51927	3.31772	4.15438	4.27276	1.03417	3.99712	0.355657
Mesci_0962	Chromosome	187.861	0.050276	0.181426	0.277116	0.781691	0.956633	3.24729	4.94138	1.68073	4.84673	3.28544	3.90544	3.2898	0.941509	4.01254	0.453875
Mesci_0963	Chromosome	676.84	-0.0703959	0.161714	-0.43531	0.663338	0.916439	4.23771	4.31767	1.59125	4.54017	3.39991	3.40076	3.38221	0.895776	3.78028	0.379945
Mesci_0964	Chromosome	1489.02	-0.21002	0.224984	-0.933492	0.350566	0.767007	29.6096	50.5434	8.20163	39.9326	19.1732	19.632	29.4516	12.2233	26.2459	6.84462
Mesci_0965	Chromosome	119.299	0.3996	0.201997	1.97825	0.0479003	0.356781	2.73639	2.5378	1.08455	3.8974	3.13707	3.47698	2.11958	0.520679	3.50382	0.219899
Mesci_0966	Chromosome	261.928	0.119605	0.164384	0.727594	0.466862	0.833914	9.56427	12.5628	3.36365	13.1005	8.05659	10.3766	8.4969	2.70866	10.5112	1.45762
Mesci_0967	Chromosome	143.353	0.0222054	0.17613	0.126074	0.899673	0.981401	2.85749	3.11282	0.96118	3.09545	2.45808	2.50527	2.3105	0.678673	2.68627	0.205046
Mesci_0968	Chromosome	581.223	-0.09287	0.18573	-0.500028	0.617056	0.894905	10.0477	17.2771	5.83878	15.042	10.6269	10.9627	11.0545	3.3401	12.2105	1.41906
Mesci_0969	Chromosome	3340.88	-0.0563839	0.144899	-0.389126	0.697183	0.924911	18.0364	26.916	6.07226	22.2583	15.2137	16.1903	17.0082	6.03899	17.8874	2.20355
Mesci_0970	Chromosome	32.8505	-0.114104	0.243443	-0.468708	0.639279	0.905296	0.656483	1.1467	0.331971	1.05482	0.568297	0.594009	0.711716	0.236807	0.739043	0.158065
Mesci_0971	Chromosome	53.5058	0.187751	0.228459	0.821818	0.41118	0.805018	1.20896	1.6289	0.256147	1.44716	1.08328	1.3218	1.03133	0.40611	1.28408	0.106723
Mesci_0972	Chromosome	55.6463	0.0208063	0.240495	0.0865143	0.931058	0.985658	5.4653	7.55657	1.01544	6.64646	4.73114	3.72316	4.6791	1.92874	5.03359	0.857327
Mesci_0973	Chromosome	238.956	0.177049	0.165881	1.06732	0.285826	0.709793	5.68952	7.25316	2.05204	6.97879	5.81688	6.47532	4.99824	1.54071	6.42366	0.336408
Mesci_0974	Chromosome	268.127	1.39785	0.180471	7.74559	9.51402e-15	2.16235e-12	11.7714	13.6018	4.64201	36.9403	31.1527	35.7608	10.0051	2.7331	34.618	1.76575
Mesci_0975	Chromosome	170.367	0.0898024	0.180649	0.497109	0.619112	0.895797	2.74538	3.75926	0.767368	3.49677	2.5492	2.44827	2.42401	0.878507	2.83141	0.333952
Mesci_0976	Chromosome	100.871	-0.0235509	0.184429	-0.127696	0.89839	0.980909	6.55105	9.47807	2.82557	8.17652	6.32085	6.56567	6.2849	1.92501	7.02101	0.582061
Mesci_0977	Chromosome	144.136	0.145444	0.231027	0.629556	0.528985	0.860199	3.53807	3.17322	1.90467	4.47129	3.77669	4.21735	2.87199	0.494994	4.15511	0.202916
Mesci_0978	Chromosome	476.913	0.0174892	0.168683	0.10368	0.917423	0.982492	11.3961	12.5631	4.49345	12.1134	10.7907	10.6443	9.48421	2.51802	11.1828	0.467192
Mesci_0979	Chromosome	221.246	0.0574945	0.205644	0.279583	0.779797	0.955946	5.50379	6.70229	1.1734	5.65921	4.49272	4.61039	4.45983	1.67924	4.92078	0.370777
Mesci_0980	Chromosome	719.979	-0.255332	0.217511	-1.17388	0.240443	0.66775	5.04489	6.95268	3.2791	5.49289	4.78023	5.12242	5.09222	1.06074	5.13185	0.205782
Mesci_0981	Chromosome	330.979	-0.368065	0.167298	-2.20006	0.0278029	0.272372	4.21406	4.70772	1.73413	3.5959	2.74529	3.09708	3.55197	0.920023	3.14609	0.246768
Mesci_0982	Chromosome	570.749	-0.321318	0.158542	-2.02671	0.0426919	0.338271	11.3644	13.5362	3.56609	9.23034	8.1383	7.35565	9.48888	3.02703	8.24143	0.54363
Mesci_0983	Chromosome	86.0716	-0.0701518	0.209216	-0.335308	0.737393	0.939831	7.23724	9.26125	3.53524	7.90839	7.77471	6.53043	6.67791	1.67645	7.40451	0.438737
Mesci_0984	Chromosome	277.687	-0.339472	0.239887	-1.41513	0.15703	0.568737	4.3485	3.59806	2.43706	3.73354	3.105	3.15698	3.4612	0.556012	3.33184	0.201411
Mesci_0985	Chromosome	885.415	0.0518444	0.162395	0.319248	0.749539	0.94377	25.714	28.5104	8.21378	25.8147	23.2788	23.481	20.8127	6.35098	24.1915	0.8137
Mesci_0986	Chromosome	860.959	-0.13664	0.209153	-0.653303	0.513561	0.851404	10.1116	10.7331	5.42245	10.9408	8.90619	9.60117	8.75572	1.67626	9.81605	0.597081
Mesci_0987	Chromosome	1946.76	-0.321348	0.159066	-2.02022	0.0433604	0.339826	37.3041	41.7332	10.5631	31.6951	23.9894	22.0268	29.8668	9.73616	25.9038	2.95057
Mesci_0988	Chromosome	2003.41	-0.40367	0.190435	-2.11972	0.0340293	0.301145	34.3205	37.4646	7.95003	26.3032	18.4447	17.5785	26.5784	9.35828	20.7755	2.77516
Mesci_0989	Chromosome	647.027	-0.358142	0.176728	-2.02652	0.0427116	0.338271	33.9852	30.8999	10.482	26.0984	20.3474	19.3053	25.1224	7.37418	21.917	2.1122
Mesci_0990	Chromosome	2405.67	-0.372143	0.171554	-2.16925	0.0300639	0.282352	42.5648	48.7199	19.4182	43.6958	28.9251	28.5368	36.901	8.92014	33.7192	4.98955
Mesci_0991	Chromosome	5745.44	-0.427529	0.169133	-2.52777	0.011479	0.16767	38.978	39.0492	10.4562	28.3262	21.5753	20.7655	29.4945	9.51916	23.5557	2.39671
Mesci_0992	Chromosome	2050.48	-0.394143	0.174369	-2.2604	0.0237963	0.247639	32.3617	31.8077	8.7734	25.1208	18.395	16.6798	24.3143	7.77208	20.0652	2.57582
Mesci_0993	Chromosome	399.78	-0.404229	0.176619	-2.28871	0.0220964	0.240061	13.8263	13.5645	5.37655	12.0708	7.96363	8.64461	10.9225	2.77398	9.55968	1.27086
Mesci_0994	Chromosome	501.497	-0.450511	0.222344	-2.02619	0.0427452	0.338271	9.80951	10.9914	5.99593	10.1679	6.38906	7.12968	8.93227	1.50729	7.89556	1.15612
Mesci_0995	Chromosome	1040.55	-0.397068	0.149816	-2.65038	0.00804023	0.135162	13.2422	14.0591	4.76326	11.0019	8.42154	8.22705	10.6882	2.97184	9.21683	0.894302
Mesci_0996	Chromosome	454.19	0.68347	0.241178	2.83388	0.00459869	0.0964198	4.99393	13.0953	2.99504	23.2305	9.75784	12.3892	7.02808	3.08799	15.1258	4.1229
Mesci_0997	Chromosome	642.441	0.333641	0.135152	2.46864	0.0135627	0.182615	7.74209	10.194	2.69646	12.4342	8.57457	8.76039	6.8775	2.20709	9.92304	1.25671
Mesci_0998	Chromosome	399.578	0.175932	0.24418	0.720502	0.471216	0.836847	5.03952	4.69504	3.10147	6.57158	6.83684	6.3652	4.27868	0.596943	6.59121	0.136505
Mesci_0999	Chromosome	181.444	-0.382582	0.207093	-1.84739	0.0646904	0.400057	3.86102	6.61681	2.35582	5.01493	2.83286	3.42347	4.27788	1.24757	3.75709	0.651622
Mesci_1000	Chromosome	129.998	-0.431665	0.189157	-2.28205	0.0224863	0.242442	2.65611	4.73474	1.16298	2.79612	2.05545	1.91403	2.85128	1.03569	2.2552	0.273524
Mesci_1001	Chromosome	178.152	-0.00841209	0.241082	-0.0348931	0.972165	0.992791	2.77636	3.03467	1.95806	3.8867	3.08546	3.25088	2.5897	0.324502	3.40768	0.244223
Mesci_1002	Chromosome	1692.72	-0.445333	0.244647	-1.8203	0.0687126	0.410205	42.9912	108.426	12.8255	45.3754	28.466	33.9941	54.7477	28.2167	35.9452	4.97787
Mesci_1003	Chromosome	209.793	-0.370766	0.244211	-1.51822	0.128959	0.530976	6.17573	9.92409	4.47382	5.73492	7.20695	4.96156	6.85788	1.6099	5.96781	0.658564
Mesci_1004	Chromosome	32.7714	0.0234737	0.25584	0.0917514	0.926896	0.984047	1.16329	1.17672	0.238927	1.49803	0.839189	0.651081	0.859648	0.310384	0.996099	0.256772
Mesci_1005	Chromosome	656.979	0.0869312	0.138946	0.625645	0.531548	0.861161	11.7891	13.8838	4.51985	15.2003	10.8184	11.3703	10.0643	2.83739	12.463	1.3779
Mesci_1006	Chromosome	126.709	-0.00358415	0.241914	-0.0148158	0.988179	0.996223	1.84855	1.99473	1.29375	2.53939	2.08332	2.12597	1.71234	0.213509	2.24956	0.145438
Mesci_1007	Chromosome	74.4488	0.267923	0.24173	1.10836	0.267708	0.690896	1.24377	1.45169	0.804688	2.82755	1.59582	1.42058	1.16672	0.190706	1.94798	0.442685
Mesci_1008	Chromosome	54.7019	-0.204581	0.245589	-0.83302	0.404833	0.801206	7.48541	12.8233	1.77051	9.54364	4.28509	5.47808	7.35973	3.19127	6.4356	1.59172
Mesci_1009	Chromosome	1859.05	-0.225467	0.166699	-1.35254	0.176202	0.595585	22.3607	29.8591	6.27412	20.3315	16.4517	15.9371	19.498	6.95723	17.5734	1.387
Mesci_1010	Chromosome	18.3713	-0.175108	0.262928	-0.665994	0.505415	0.846879	1.11051	1.01618	0.306548	0.887075	0.653708	0.777069	0.811081	0.253732	0.772617	0.0674042
Mesci_1011	Chromosome	373.233	0.119571	0.166214	0.71938	0.471907	0.836847	4.24833	5.22572	1.74075	5.57738	3.76959	4.93519	3.73827	1.03785	4.76072	0.529106
Mesci_1012	Chromosome	300.916	0.255317	0.2126	1.20093	0.22978	0.659707	3.07283	2.9974	1.60253	4.73455	3.64114	3.65986	2.55759	0.478025	4.01185	0.36139
Mesci_1013	Chromosome	501.361	0.304857	0.150236	2.02918	0.0424396	0.337733	19.7293	21.8102	6.14299	27.2959	19.8076	20.6774	15.8941	4.91244	22.5936	2.36449
Mesci_1014	Chromosome	75.2109	-0.320984	0.231241	-1.38809	0.165108	0.579085	2.73294	4.30431	0.994137	3.26036	1.28268	2.23203	2.67713	0.955973	2.25836	0.571061
Mesci_1015	Chromosome	373.141	-0.28147	0.25117	-1.12063	0.262444	0.685987	9.78709	27.6983	4.75806	18.4142	7.22045	9.4504	14.0811	6.96161	11.695	3.42071
Mesci_1016	Chromosome	491.478	-0.0296178	0.177531	-0.166832	0.867502	0.973913	14.7321	23.8396	8.03121	21.0736	16.4895	16.0682	15.5343	4.58109	17.8771	1.60287
Mesci_1017	Chromosome	2589.65	-0.0803024	0.146822	-0.546936	0.584423	0.885955	19.7575	31.153	7.21427	23.2066	18.3023	18.3884	19.3749	6.91316	19.9658	1.62061
Mesci_1018	Chromosome	925.752	-0.045404	0.179652	-0.252733	0.800474	0.962097	18.0374	27.0768	5.04596	21.1417	14.9403	15.3749	16.7201	6.39378	17.1523	1.99862
Mesci_1019	Chromosome	742.826	-0.0901574	0.18914	-0.476669	0.633598	0.902728	13.3766	21.2633	7.80966	18.1827	13.6733	15.5261	14.1499	3.90293	15.7941	1.30862
Mesci_1020	Chromosome	4.88119	0.25721	0.270458	0.951019	0.341595	NA	0.130793	0.128233	0.0225653	0.261194	0.113224	0.143002	0.0938638	0.0356569	0.172473	0.0451857
Mesci_1021	Chromosome	0.474847	-0.054299	0.109237	-0.497074	0.619137	NA	0	0	0.0344217	0	0	0.0218139	0.0114739	0.0114739	0.0072713	0.0072713
Mesci_1022	Chromosome	0.361626	-0.0232683	0.103737	-0.224302	0.822522	NA	0	0.15702	0	0	0.0831849	0	0.0523399	0.0523399	0.0277283	0.0277283
Mesci_1023	Chromosome	83.6455	-0.120895	0.222758	-0.54272	0.587323	0.886013	1.10448	2.30344	0.388625	1.60828	1.01901	1.0169	1.26551	0.558593	1.21473	0.196774
Mesci_1024	Chromosome	398.062	0.185933	0.272486	0.682359	0.495012	0.845313	16.2147	21.0229	1.4302	17.2168	14.1514	13.8672	12.8893	5.89527	15.0784	1.0723
Mesci_1025	Chromosome	4.40965	-0.308801	0.24673	-1.25157	0.210726	NA	0.127259	0.623835	0.219555	0.0529448	0.330491	0.104353	0.323549	0.152488	0.162596	0.0852491
Mesci_1026	Chromosome	43.7638	-0.229952	0.262092	-0.877372	0.380285	0.786873	1.74098	3.87931	0.443722	2.60097	1.16459	1.21131	2.02134	1.00163	1.65896	0.471199
Mesci_1027	Chromosome	96.546	-0.105422	0.24911	-0.423193	0.672155	0.918714	1.63195	4.37157	1.2693	3.82887	1.73696	2.22303	2.42427	0.97926	2.59629	0.632064
Mesci_1028	Chromosome	491.336	0.718988	0.196423	3.6604	0.000251823	0.0110919	3.08685	6.56088	1.48577	8.90605	5.8672	7.21465	3.71117	1.49794	7.3293	0.87911
Mesci_1029	Chromosome	210.868	-0.159779	0.175525	-0.910293	0.362668	0.775859	3.14442	5.50698	1.39101	3.85083	3.02913	2.99717	3.34747	1.19251	3.29237	0.279379
Mesci_1030	Chromosome	19.6352	-0.247448	0.265843	-0.930805	0.351954	0.767033	0.95838	1.63412	0.215669	1.07483	0.685355	0.546699	0.936055	0.409622	0.76896	0.158084
Mesci_1031	Chromosome	474.808	-0.643924	0.273967	-2.35037	0.0187545	0.219344	4.25021	4.76617	4.74471	3.17247	3.67927	2.74488	4.58703	0.168525	3.19888	0.270058
Mesci_1032	Chromosome	51.7446	-0.30459	0.274072	-1.11135	0.266418	0.689338	3.53142	6.52314	0.353197	3.19395	1.90511	1.90255	3.46925	1.78138	2.33387	0.430041
Mesci_1033	Chromosome	1836.56	0.143483	0.166522	0.861647	0.388882	0.792549	8.44586	11.0752	4.17105	12.3247	9.18941	10.1894	7.89735	2.01183	10.5678	0.924662
Mesci_1034	Chromosome	1274.53	-0.0539332	0.184703	-0.292	0.770287	0.950975	26.3721	44.2403	8.28385	30.003	23.0083	26.6887	26.2987	10.3798	26.5667	2.02012
Mesci_1035	Chromosome	499.643	0.0539619	0.141671	0.380895	0.703281	0.926681	8.69947	12.0415	3.11049	10.676	8.51578	8.4685	7.95048	2.60521	9.22008	0.728067
Mesci_1036	Chromosome	151.294	-0.13844	0.258183	-0.536209	0.591814	0.886317	2.49031	2.80402	2.16627	3.74379	2.62679	2.74564	2.48687	0.18411	3.03874	0.354188
Mesci_1037	Chromosome	113.764	-0.228516	0.202688	-1.12742	0.259563	0.684061	1.34344	2.1526	0.753845	1.87756	1.16298	1.16224	1.41663	0.405442	1.40093	0.238318
Mesci_1038	Chromosome	172.101	0.0439732	0.207106	0.212322	0.831856	0.967734	4.77052	8.20014	1.87055	8.53178	4.10288	4.72472	4.94707	1.82933	5.78646	1.38435
Mesci_1039	Chromosome	1113.86	0.280736	0.156519	1.79362	0.0728736	0.417419	22.4276	29.291	6.7696	35.0379	22.2038	22.8615	19.4961	6.66456	26.7011	4.17272
Mesci_1040	Chromosome	158.098	0.0685494	0.177462	0.386275	0.699293	0.925428	3.66747	4.94888	1.38794	4.37074	3.35916	4.11329	3.33476	1.04133	3.94773	0.303523
Mesci_1041	Chromosome	3.76366	0.163471	0.252846	0.646525	0.51794	NA	0.264526	0.259347	0	0.308151	0.0915968	0.375983	0.174624	0.087325	0.258577	0.0857556
Mesci_1042	Chromosome	51.8788	0.0964585	0.220494	0.437466	0.661773	0.915919	0.633845	1.06039	0.325462	1.00459	0.809986	0.701261	0.673231	0.213066	0.838614	0.0887269
Mesci_1043	Chromosome	363.625	-0.0268727	0.203536	-0.132029	0.894961	0.979629	11.3819	15.9968	5.46438	19.3923	8.8559	10.7036	10.9477	3.04819	12.9839	3.24827
Mesci_1044	Chromosome	140.034	-0.218873	0.193099	-1.13348	0.257014	0.681235	3.48305	4.42666	1.187	3.48856	2.02872	3.05594	3.03224	0.961991	2.85774	0.432912
Mesci_1045	Chromosome	373.307	-0.408508	0.15698	-2.60229	0.00926026	0.146974	13.1309	19.7767	5.8066	12.747	10.2763	9.42606	12.9048	4.03441	10.8164	0.995999
Mesci_1046	Chromosome	223.082	0.251685	0.198505	1.2679	0.204834	0.632828	8.32322	15.9319	3.2412	16.7798	9.5108	10.7122	9.16545	3.68762	12.3342	2.24965
Mesci_1047	Chromosome	236.512	-0.23339	0.220944	-1.05633	0.290817	0.714715	2.81685	4.0162	1.92963	3.41238	2.72534	2.89108	2.9209	0.604582	3.0096	0.206995
Mesci_1048	Chromosome	217.215	-0.266138	0.177052	-1.50316	0.132798	0.537526	2.72396	4.04834	1.39868	3.09764	2.40297	2.30458	2.72366	0.764891	2.60173	0.249575
Mesci_1049	Chromosome	151.07	0.198864	0.250571	0.793644	0.427403	0.812752	1.58476	4.45702	0.512649	3.34735	2.16335	2.41577	2.18481	1.17751	2.64215	0.360047
Mesci_1050	Chromosome	118.211	0.198217	0.246594	0.80382	0.421501	0.811933	1.43818	4.31377	0.645803	3.63924	2.16594	2.25094	2.13258	1.11432	2.68537	0.477563
Mesci_1051	Chromosome	401.08	-0.104751	0.207704	-0.504325	0.614033	0.894905	4.42087	6.4717	1.08369	4.77172	3.7357	3.00392	3.99209	1.57009	3.83711	0.512832
Mesci_1052	Chromosome	420.249	0.00843209	0.186285	0.0452645	0.963896	0.990914	3.18598	6.04012	1.30584	5.15554	3.06276	3.47375	3.51065	1.37628	3.89735	0.640184
Mesci_1053	Chromosome	151.432	0.339411	0.167933	2.02111	0.0432688	0.339577	3.88457	5.38577	1.447	6.21969	4.53462	4.90676	3.57245	1.14768	5.22036	0.511086
Mesci_1054	Chromosome	138.181	0.126069	0.200628	0.628374	0.529759	0.860199	2.25536	4.33189	0.887444	3.9673	2.36343	2.72545	2.49157	1.00132	3.01873	0.485664
Mesci_1055	Chromosome	58.6014	0.0476411	0.240872	0.197786	0.843212	0.969355	2.14857	4.63132	0.867561	4.2983	2.41398	2.04924	2.54915	1.10481	2.9205	0.696897
Mesci_1056	Chromosome	149.208	-0.589904	0.187716	-3.14253	0.00167493	0.0500893	1.77854	2.79442	0.944138	1.55578	1.20407	1.26521	1.83903	0.534985	1.34168	0.108494
Mesci_1057	Chromosome	677.286	-0.0640461	0.1881	-0.340489	0.733488	0.938371	8.99374	9.74848	4.06176	9.1596	8.44089	8.33933	7.60133	1.78314	8.6466	0.258166
Mesci_1058	Chromosome	1218.7	-0.00787751	0.14696	-0.0536031	0.957251	0.988527	39.2584	53.2582	12.871	42.7409	35.9434	36.0366	35.1292	11.8402	38.2403	2.25046
Mesci_1059	Chromosome	96.052	-0.0550244	0.185452	-0.296705	0.766692	0.949301	1.9619	2.43642	0.778504	2.30178	1.74931	1.67313	1.72561	0.492966	1.90807	0.198077
Mesci_1060	Chromosome	371.085	0.158589	0.146364	1.08353	0.278574	0.70318	3.79557	4.7773	1.30967	4.87392	3.88069	3.76292	3.29418	1.03193	4.17251	0.352349
Mesci_1061	Chromosome	343.632	0.118947	0.166758	0.713292	0.475665	0.838316	4.34637	5.80461	1.95878	5.58709	4.88404	4.89677	4.03659	1.12095	5.12263	0.232257
Mesci_1062	Chromosome	313.859	0.00598073	0.170475	0.0350828	0.972014	0.992791	1.79982	2.14406	0.801334	2.43964	1.6837	1.58378	1.58174	0.402658	1.90237	0.270177
Mesci_1063	Chromosome	209.334	-0.0480942	0.217643	-0.220978	0.82511	0.966748	2.61342	2.14422	1.11294	2.49572	2.18599	2.24852	1.95686	0.443165	2.31008	0.0945614
Mesci_1064	Chromosome	124.812	0.0378731	0.174256	0.217342	0.827942	0.967223	2.55943	3.19251	0.876397	3.21887	2.23253	2.29634	2.20945	0.691126	2.58258	0.318677
Mesci_1065	Chromosome	87.4661	0.0688437	0.21222	0.324398	0.745636	0.94264	1.40975	1.17483	0.51076	1.50148	1.18377	1.23307	1.03178	0.269192	1.30611	0.0987173
Mesci_1066	Chromosome	7.98488	-0.139928	0.267031	-0.524014	0.600269	0.888441	0.237806	0.207245	0.013676	0.131916	0.0274482	0.19067	0.152909	0.0701733	0.116678	0.04773
Mesci_1067	Chromosome	125.124	0.0338026	0.183379	0.184332	0.853753	0.970677	1.95029	2.02592	0.660937	2.23715	1.51948	1.75157	1.54572	0.442929	1.83607	0.211439
Mesci_1068	Chromosome	133.26	0.154462	0.230706	0.669517	0.503166	0.845884	1.55671	1.00493	0.497358	1.76706	1.11468	1.39208	1.01966	0.305897	1.42461	0.189027
Mesci_1069	Chromosome	69.1063	-0.120356	0.245668	-0.489911	0.624197	0.899033	0.881967	0.953028	0.601288	0.982438	0.923578	0.894304	0.812094	0.107381	0.93344	0.0259156
Mesci_1070	Chromosome	48.4882	0.221172	0.268824	0.822741	0.410655	0.805018	1.11754	0.462612	0.167098	0.979479	0.735239	0.822715	0.582416	0.280832	0.845811	0.0714456
Mesci_1071	Chromosome	351.851	-0.173328	0.174662	-0.992364	0.32102	0.746332	2.43971	3.81906	0.937329	3.23555	1.75702	2.10332	2.3987	0.832137	2.3653	0.446462
Mesci_1072	Chromosome	27.1517	-0.0183869	0.252015	-0.0729595	0.941838	0.985914	0.525119	0.514837	0.211393	0.699108	0.333358	0.449739	0.417116	0.102905	0.494068	0.107884
Mesci_1073	Chromosome	215.246	-0.0605898	0.158989	-0.381094	0.703134	0.926681	2.90713	3.55262	1.02884	3.49408	2.32303	2.37708	2.4962	0.756973	2.7314	0.38166
Mesci_1074	Chromosome	280.554	0.00857027	0.193956	0.0441867	0.964756	0.991227	3.61637	3.56936	1.51793	3.83713	3.50877	3.14457	2.90122	0.69178	3.49683	0.200014
Mesci_1075	Chromosome	33.651	-0.341769	0.239246	-1.42853	0.15314	0.564296	0.752062	0.854884	0.197447	0.680194	0.367978	0.437944	0.601465	0.204178	0.495372	0.0945924
Mesci_1076	Chromosome	29.0466	0.220781	0.275765	0.800615	0.423355	0.811933	0.330121	0.454256	0.254797	0.390346	0.812204	0.465417	0.346391	0.0581508	0.555989	0.129927
Mesci_1077	Chromosome	18.5858	-0.321493	0.263081	-1.22203	0.221695	0.648485	0.500517	0.545241	0.111938	0.401046	0.224665	0.293886	0.385899	0.137587	0.306533	0.0513082
Mesci_1078	Chromosome	30.6138	-0.379532	0.241533	-1.57135	0.116102	0.509415	0.658401	1.10845	0.258163	0.713858	0.431786	0.447185	0.675005	0.245598	0.530943	0.0915653
Mesci_1079	Chromosome	48.2268	-0.0976362	0.226637	-0.430803	0.666611	0.916553	0.505492	0.47418	0.218027	0.529659	0.413278	0.388921	0.399233	0.0910529	0.443952	0.0434261
Mesci_1080	Chromosome	8.77972	-0.0344724	0.278822	-0.123636	0.901604	0.981401	0.327552	0.66904	0.105959	0.374757	0.283552	0.425276	0.367517	0.163771	0.361195	0.0414704
Mesci_1081	Chromosome	5.81062	0.0588661	0.272548	0.215985	0.829	NA	0.247819	0.539927	0	0.343677	0.214529	0.270952	0.262582	0.156038	0.276386	0.0373805
Mesci_1082	Chromosome	17.9645	0.164628	0.276424	0.595563	0.551467	0.872062	0.442686	0.460322	0.486023	1.03808	0.627086	0.726011	0.46301	0.0125823	0.797059	0.123848
Mesci_1083	Chromosome	23.5786	-0.375991	0.262439	-1.43268	0.151949	0.562807	0.398843	0.380172	0.0955708	0.359526	0.172633	0.157471	0.291529	0.0981271	0.229877	0.0649724
Mesci_1084	Chromosome	9.94772	-0.632256	0.275849	-2.29203	0.0219037	0.23888	0.184134	0.150441	0.113457	0.0437756	0.0341569	0.115041	0.149344	0.02041	0.0643245	0.0255098
Mesci_1085	Chromosome	13.4646	-0.322418	0.278508	-1.15766	0.247003	0.67216	0.230986	0.319372	0.168601	0.251338	0.0461441	0.262261	0.239653	0.0437389	0.186581	0.0702892
Mesci_1086	Chromosome	9.74782	-0.42192	0.275716	-1.53027	0.125949	0.525436	0.167565	0.355948	0.086728	0.0418283	0.0870333	0.183206	0.203414	0.0797575	0.104022	0.0416868
Mesci_1087	Chromosome	51.3911	-0.464669	0.234892	-1.97823	0.0479032	0.356781	1.08761	0.996964	0.240273	0.573892	0.562611	0.543811	0.77495	0.268616	0.560105	0.00877349
Mesci_1088	Chromosome	46.9979	-0.303342	0.232944	-1.30221	0.192844	0.619611	0.827384	1.25365	0.246561	0.963832	0.494857	0.509874	0.775864	0.29186	0.656188	0.153883
Mesci_1089	Chromosome	248.516	-0.126146	0.239042	-0.527717	0.597696	0.887247	2.35428	2.89422	1.61332	2.52651	2.62849	2.64621	2.28727	0.371281	2.6004	0.0372997
Mesci_1090	Chromosome	232.872	-0.0581063	0.180149	-0.322546	0.747039	0.94377	2.13933	3.21139	1.08608	2.64033	2.12664	2.38378	2.1456	0.613533	2.38359	0.148291
Mesci_1091	Chromosome	197.587	-0.120443	0.160685	-0.749558	0.453521	0.826337	2.16985	2.96058	0.917172	2.50061	1.8408	1.99281	2.01587	0.594884	2.1114	0.199487
Mesci_1092	Chromosome	38.4529	-0.0362901	0.27313	-0.132868	0.894298	0.979629	0.971027	1.22744	0.0948271	1.12812	0.681987	0.440692	0.764432	0.342887	0.750265	0.201357
Mesci_1093	Chromosome	78.81	-0.506303	0.209503	-2.41669	0.0156626	0.200266	1.53111	2.60949	0.468665	1.3288	0.940629	0.963015	1.53642	0.618009	1.07748	0.125827
Mesci_1094	Chromosome	89.499	-0.35041	0.194675	-1.79998	0.0718641	0.416149	1.93986	2.56465	0.593291	1.54075	1.29762	1.36897	1.69927	0.581659	1.40245	0.0721549
Mesci_1095	Chromosome	217.285	-0.251148	0.183259	-1.37045	0.170545	0.587424	2.76423	3.42592	1.19226	2.61194	2.45375	1.98496	2.4608	0.66241	2.35022	0.188253
Mesci_1096	Chromosome	664.136	0.108536	0.201602	0.538368	0.590323	0.886013	11.1965	9.08066	3.15259	10.7857	9.85838	8.61256	7.80993	2.40744	9.7522	0.629562
Mesci_1097	Chromosome	252.937	-0.156908	0.220876	-0.710392	0.477461	0.838879	3.09233	2.22881	1.09603	2.47202	2.00568	2.30336	2.13906	0.578027	2.26035	0.136327
Mesci_1098	Chromosome	160.793	-0.169347	0.221586	-0.764251	0.444718	0.820951	2.98298	2.25136	0.876971	2.12591	2.15383	1.83547	2.0371	0.617319	2.0384	0.101788
Mesci_1099	Chromosome	138.575	-0.343874	0.21434	-1.60434	0.108639	0.495414	2.51123	2.27155	1.13471	1.97761	1.70806	1.74054	1.9725	0.424569	1.80874	0.0849564
Mesci_1100	Chromosome	86.7939	-0.0393811	0.248105	-0.158728	0.873883	0.975657	2.28071	2.34425	0.317325	1.79061	1.6559	1.43784	1.64743	0.665305	1.62812	0.102778
Mesci_1101	Chromosome	243.465	0.522695	0.240028	2.17765	0.0294323	0.279611	11.7714	19.2349	9.52952	41.0628	22.0264	23.1664	13.5119	2.93375	28.7518	6.16425
Mesci_1102	Chromosome	462.26	0.702789	0.149257	4.70859	2.49432e-06	0.000208422	5.14343	6.76284	2.04382	11.7288	7.28239	8.33694	4.65003	1.38442	9.11604	1.34138
Mesci_1103	Chromosome	86.5601	-0.0296298	0.196633	-0.150686	0.880223	0.977033	2.09726	2.31827	0.603056	2.07017	1.63754	1.76473	1.67286	0.538694	1.82415	0.128372
Mesci_1104	Chromosome	168.496	-0.271521	0.188185	-1.44284	0.149066	0.560298	1.27745	2.0874	0.685201	1.45133	1.09167	1.24449	1.35002	0.406404	1.2625	0.104214
Mesci_1105	Chromosome	10.6382	-0.0613436	0.278737	-0.220077	0.825811	0.966748	0.05639	0.0806253	0.0486438	0.117303	0.054917	0.0500936	0.0618864	0.00963261	0.0741045	0.021644
Mesci_1106	Chromosome	13.8068	-0.173315	0.277961	-0.623521	0.532942	0.861208	0.180468	0.214466	0.16983	0.313979	0.227237	0.0717502	0.188254	0.0134607	0.204322	0.0708579
Mesci_1107	Chromosome	27.3316	0.262147	0.255845	1.02463	0.305536	0.73301	0.184525	0.18715	0.0493998	0.195896	0.170754	0.236533	0.140358	0.0454856	0.201061	0.0191637
Mesci_1108	Chromosome	11.7153	0.108873	0.27881	0.390492	0.696173	0.924291	0.177014	0.173548	0.106888	0.162019	0.306471	0.18386	0.152483	0.0228194	0.21745	0.0449547
Mesci_1109	Chromosome	4.32079	-0.121923	0.266856	-0.456888	0.647752	NA	0.072663	0.0949872	0.0250726	0.072554	0.0629021	0.0397228	0.0642409	0.0206172	0.058393	0.00974201
Mesci_1110	Chromosome	5.10037	-0.120291	0.263931	-0.455767	0.648557	NA	0.0905493	0.147961	0.130185	0.175804	0.156772	0.066001	0.122898	0.016969	0.132859	0.0338774
Mesci_1111	Chromosome	3.67497	0.527212	0.253479	2.0799	0.0375344	NA	0.0298956	0	0.0128945	0.0870648	0.116459	0.0653724	0.0142634	0.00865723	0.089632	0.0148031
Mesci_1112	Chromosome	202.45	0.601742	0.240987	2.49699	0.0125252	0.175598	8.69887	7.43315	1.30802	12.1854	10.6392	9.07458	5.81335	2.2821	10.6331	0.898016
Mesci_1113	Chromosome	110.85	0.538896	0.250587	2.15054	0.0315128	0.290718	7.0081	4.92056	1.08628	8.42807	8.57868	6.52489	4.33831	1.73409	7.84388	0.660927
Mesci_1114	Chromosome	187.49	0.597568	0.248936	2.40049	0.0163731	0.2016	11.7991	6.69827	2.19813	14.7959	14.2902	11.8406	6.8985	2.77337	13.6422	0.912571
Mesci_1115	Chromosome	1011.22	0.695123	0.247101	2.81311	0.00490642	0.100282	13.7013	7.4989	3.1922	19.2475	20.0129	14.9149	8.13079	3.05011	18.0584	1.5872
Mesci_1116	Chromosome	323.953	0.412138	0.261107	1.57843	0.114468	0.50813	57.3856	38.7102	10.5352	56.32	78.4641	39.8976	35.5437	13.6169	58.2273	11.174
Mesci_1117	Chromosome	2291.24	0.145594	0.189028	0.770227	0.441165	0.818365	50.457	44.348	14.9798	52.5001	47.5921	40.6698	36.5949	10.9505	46.9207	3.43156
Mesci_1118	Chromosome	246.883	-0.207074	0.199491	-1.03801	0.299265	0.725437	16.0188	17.1329	3.93614	11.7941	11.4718	10.5085	12.3626	4.22551	11.2581	0.386216
Mesci_1119	Chromosome	417.841	-0.35425	0.176052	-2.01219	0.0442002	0.343544	25.4085	26.4208	7.08892	18.3329	14.4969	16.6827	19.6394	6.28203	16.5042	1.11094
Mesci_1120	Chromosome	80.374	0.10902	0.199762	0.545749	0.585238	0.886013	1.26523	1.41318	0.538805	1.73241	1.26164	1.18196	1.0724	0.270196	1.392	0.171752
Mesci_1121	Chromosome	97.8948	-0.0771813	0.215635	-0.357925	0.720399	0.93295	1.44167	1.29673	0.627519	1.47472	1.27091	1.10626	1.12197	0.250742	1.28396	0.106566
Mesci_1122	Chromosome	30.1159	0.0882591	0.252297	0.349823	0.726472	0.934317	0.608712	0.672856	0.169884	0.715057	0.37196	0.675318	0.483817	0.158055	0.587445	0.108352
Mesci_1123	Chromosome	217.955	0.0886445	0.191044	0.464001	0.642647	0.907435	2.48603	3.65042	0.780728	3.75586	1.95373	2.49889	2.30573	0.8333	2.73616	0.533586
Mesci_1124	Chromosome	78.4964	-0.0788269	0.246836	-0.319349	0.749462	0.94377	0.941713	1.48573	0.756328	1.86439	0.969821	1.02074	1.06126	0.21888	1.28498	0.290075
Mesci_1125	Chromosome	34.0087	0.100562	0.245909	0.408941	0.682583	0.92079	0.616394	0.699451	0.206781	0.698101	0.444661	0.739451	0.507542	0.15228	0.627405	0.0921482
Mesci_1126	Chromosome	106.952	-0.120218	0.225124	-0.53401	0.593335	0.886372	1.10679	0.965577	0.525925	1.03801	0.89316	0.969111	0.866099	0.174904	0.966762	0.041832
Mesci_1127	Chromosome	2038.78	-0.243665	0.172401	-1.41336	0.157549	0.568737	18.7999	17.0727	5.64496	16.3123	11.6093	11.7015	13.8392	4.12734	13.2077	1.5525
Mesci_1128	Chromosome	121.881	-0.122164	0.222912	-0.548037	0.583666	0.885711	3.31223	4.66944	2.24097	4.2962	3.42951	3.72792	3.40755	0.702656	3.81788	0.254201
Mesci_1129	Chromosome	127.064	-0.345346	0.187466	-1.84218	0.0654488	0.402033	2.86894	5.01002	1.11462	2.93388	2.23709	2.29868	2.99786	1.12635	2.48988	0.222709
Mesci_1130	Chromosome	118.194	-0.00296573	0.212692	-0.0139438	0.988875	0.996415	2.29016	2.15551	1.02729	2.75931	1.69704	2.25354	1.82432	0.400404	2.23663	0.306769
Mesci_1131	Chromosome	212.405	0.0699305	0.173021	0.404172	0.686086	0.921524	3.08052	4.09475	1.47325	4.09057	3.2194	3.41169	2.88284	0.76319	3.57389	0.264238
Mesci_1132	Chromosome	39.5995	0.119546	0.238734	0.500749	0.616548	0.894905	2.24217	3.29741	0.580252	2.93844	2.5718	1.86924	2.03995	0.790867	2.45983	0.313686
Mesci_1133	Chromosome	690.405	-0.134175	0.130243	-1.03019	0.30292	0.73019	16.3363	21.7815	6.00683	18.1732	12.8597	14.1512	14.7082	4.62594	15.0614	1.59998
Mesci_1134	Chromosome	301.635	0.0173731	0.202004	0.0860037	0.931463	0.985658	4.39355	5.47246	2.50285	6.7046	4.24829	4.76741	4.12295	0.867867	5.2401	0.747428
Mesci_1135	Chromosome	115.002	0.388631	0.202593	1.91828	0.0550749	0.378983	1.68737	2.20578	0.512919	3.23596	1.65546	1.94151	1.46869	0.500769	2.27764	0.48622
Mesci_1136	Chromosome	82.0299	0.313847	0.222588	1.40999	0.158543	0.569782	1.879	2.16731	0.457663	3.23734	1.64573	1.7402	1.50133	0.528427	2.20776	0.515513
Mesci_1137	Chromosome	473.952	0.0377211	0.164465	0.229357	0.818592	0.966628	12.7605	18.165	4.95102	19.4273	10.7087	12.261	11.9588	3.83556	14.1323	2.68514
Mesci_1138	Chromosome	1489.31	0.561756	0.245699	2.28636	0.0222331	0.240626	20.924	61.7678	8.00943	66.0763	44.8824	44.4239	30.2337	16.2018	51.7942	7.14228
Mesci_1139	Chromosome	160.194	0.191234	0.211608	0.903722	0.366143	0.77693	4.5421	4.81844	0.902614	5.34261	3.8702	3.73106	3.42105	1.26174	4.31462	0.515562
Mesci_1140	Chromosome	41.0409	-0.157264	0.242896	-0.647454	0.517338	0.853824	1.07428	1.75542	0.236607	1.06506	0.712321	0.962141	1.0221	0.439218	0.913176	0.10473
Mesci_1141	Chromosome	213.116	-0.489714	0.179212	-2.7326	0.0062837	0.117835	2.75649	3.25986	1.15654	1.99912	1.79198	1.87629	2.39096	0.634086	1.88913	0.0601392
Mesci_1142	Chromosome	71.8721	-0.468711	0.211789	-2.21311	0.0268903	0.267793	0.780276	1.23103	0.232101	0.686568	0.512419	0.441264	0.747804	0.288824	0.54675	0.0728641
Mesci_1143	Chromosome	485.003	0.0507196	0.165641	0.306203	0.75945	0.946265	19.4228	23.6314	8.92137	25.0467	19.98	19.2593	17.3252	4.37404	21.4287	1.82093
Mesci_1144	Chromosome	2688.49	-0.33069	0.189085	-1.7489	0.0803088	0.437864	21.9296	39.2392	7.48429	20.4567	18.4826	16.5836	22.8843	9.17927	18.5076	1.11813
Mesci_1145	Chromosome	13.8515	-0.127042	0.276755	-0.459043	0.646203	0.909422	0.22529	0.478572	0.174908	0.262444	0.214529	0.369479	0.292923	0.0939566	0.282151	0.0458026
Mesci_1146	Chromosome	113.873	0.0353734	0.198749	0.17798	0.858738	0.971278	3.07779	3.26524	0.851979	3.84147	2.30645	2.28525	2.39834	0.775071	2.81106	0.515243
Mesci_1147	Chromosome	46.1446	-0.154911	0.227956	-0.679567	0.496779	0.845313	2.70306	2.63589	0.67696	2.32173	1.58513	1.9782	2.00531	0.664456	1.96169	0.212796
Mesci_1148	Chromosome	77.3194	-0.00531039	0.206098	-0.0257663	0.979444	0.995102	2.40437	2.37367	0.626548	2.54248	1.75617	1.79361	1.80153	0.587558	2.03075	0.256089
Mesci_1149	Chromosome	2171.09	0.473268	0.131043	3.61156	0.000304364	0.012921	5.2865	7.03242	2.04986	8.66579	7.06771	7.3308	4.78959	1.45964	7.6881	0.494711
Mesci_1150	Chromosome	57.7348	0.0299926	0.213571	0.140434	0.888317	0.978421	0.322685	0.538039	0.159062	0.515083	0.330645	0.352805	0.339929	0.109741	0.399511	0.0581387
Mesci_1151	Chromosome	429.769	0.00377851	0.226609	0.0166741	0.986697	0.996223	3.93919	4.12356	2.39812	5.25803	3.98726	4.39662	3.48696	0.547014	4.5473	0.374498
Mesci_1152	Chromosome	598.306	-0.308463	0.171091	-1.80292	0.071401	0.414827	5.39869	9.00721	2.10247	5.13182	4.68104	4.35533	5.50279	1.99391	4.72273	0.225118
Mesci_1153	Chromosome	528.93	0.0356414	0.194048	0.183673	0.85427	0.970677	4.03708	4.65652	2.0556	4.96724	4.3667	4.16771	3.58307	0.784386	4.50055	0.240311
Mesci_1154	Chromosome	397.886	-0.264567	0.234389	-1.12875	0.259002	0.683835	4.56019	3.58836	2.31247	4.14015	3.38244	3.19592	3.48701	0.650835	3.57284	0.288722
Mesci_1155	Chromosome	186.46	-0.182453	0.177009	-1.03076	0.302656	0.73019	3.11596	3.37176	1.03933	3.23804	1.91815	2.3772	2.50902	0.738544	2.51113	0.386861
Mesci_1156	Chromosome	58.1086	0.0913517	0.221169	0.41304	0.679578	0.920687	3.37235	3.84698	1.75644	4.34147	3.74557	3.61757	2.99192	0.632755	3.90154	0.22305
Mesci_1157	Chromosome	161.848	0.00982549	0.223524	0.0439571	0.964939	0.991227	4.39042	4.99068	0.82333	4.28853	2.82754	3.68714	3.40147	1.30067	3.60107	0.423942
Mesci_1158	Chromosome	55.9339	0.172742	0.21145	0.816938	0.413964	0.807552	0.779349	1.1143	0.364158	1.2159	0.843323	0.949732	0.752601	0.216959	1.00299	0.110802
Mesci_1159	Chromosome	30.9506	-0.690757	0.270966	-2.54924	0.0107957	0.16185	0.582601	0.249703	0.173016	0.230466	0.198429	0.151414	0.335107	0.125712	0.193436	0.0229563
Mesci_1160	Chromosome	318.658	0.265151	0.157339	1.68522	0.0919467	0.461254	3.27262	4.58364	1.11386	5.30725	3.48826	3.48073	2.99004	1.01155	4.09208	0.607587
Mesci_1161	Chromosome	426.861	0.203597	0.192132	1.05967	0.289294	0.712715	6.34137	12.7509	2.50584	10.4899	8.11925	8.57321	7.19936	2.98844	9.06079	0.726475
Mesci_1162	Chromosome	3019.48	0.0561826	0.223924	0.2509	0.801891	0.962097	18.0688	40.8063	5.96805	30.3999	19.1925	20.6081	21.6144	10.212	23.4002	3.52364
Mesci_1163	Chromosome	165.473	0.461194	0.208671	2.21014	0.0270953	0.268423	6.2091	9.38494	2.99053	13.0454	7.07711	11.6256	6.19485	1.84592	10.5827	1.80007
Mesci_1164	Chromosome	27.6069	0.0698909	0.25056	0.278939	0.780292	0.956331	0.354848	0.512931	0.141279	0.533745	0.259923	0.425276	0.336353	0.107685	0.406315	0.0796123
Mesci_1165	Chromosome	14.3146	-0.161944	0.26959	-0.600703	0.548038	0.870246	0.191211	0.273389	0.0618542	0.188935	0.15518	0.143728	0.175485	0.0615691	0.162614	0.0135692
Mesci_1166	Chromosome	72.6121	0.136089	0.241328	0.563918	0.57281	0.883208	0.87023	1.0157	0.616637	1.47407	0.968569	1.2318	0.83419	0.116602	1.22481	0.145967
Mesci_1167	Chromosome	111.057	-0.466315	0.20652	-2.25797	0.0239477	0.248758	2.2332	1.95646	0.638277	1.70149	1.04813	1.07374	1.60932	0.492048	1.27446	0.213648
Mesci_1168	Chromosome	100.547	-0.359329	0.19129	-1.87845	0.0603195	0.390359	2.17318	3.51624	0.992466	2.18056	1.80748	1.6772	2.2273	0.729054	1.88842	0.150836
Mesci_1169	Chromosome	2243.3	-0.323013	0.134564	-2.40044	0.0163756	0.2016	13.0602	19.6877	4.95767	13.8538	9.76857	9.62544	12.5685	4.25931	11.0826	1.3862
Mesci_1170	Chromosome	561.128	-0.18027	0.185195	-0.973407	0.330351	0.753682	14.2965	15.9062	6.92393	15.2657	12.017	12.03	12.3755	2.76512	13.1042	1.08074
Mesci_1171	Chromosome	1616.27	-0.205893	0.14825	-1.38883	0.164886	0.579085	8.20575	13.5892	3.5529	9.92626	6.92109	7.63286	8.44929	2.89979	8.16007	0.906683
Mesci_1172	Chromosome	1465.05	0.100111	0.251408	0.3982	0.690483	0.921979	35.325	54.2442	5.63824	38.875	33.446	29.7954	31.7358	14.1456	34.0388	2.63777
Mesci_1173	Chromosome	473.972	0.0576753	0.189436	0.304459	0.760778	0.946265	3.31152	3.01206	1.33346	3.88563	2.87228	2.98065	2.55235	0.615542	3.24619	0.321247
Mesci_1174	Chromosome	162.714	0.282932	0.184704	1.53181	0.125568	0.524726	3.08492	4.0128	1.05046	5.26892	3.37329	2.97346	2.71606	0.874817	3.87189	0.707987
Mesci_1175	Chromosome	101.882	0.276844	0.191442	1.4461	0.148149	0.559696	3.56709	4.72129	0.984669	4.95676	3.67463	3.99756	3.09102	1.10462	4.20965	0.38501
Mesci_1176	Chromosome	2688.25	0.127334	0.21455	0.593492	0.552852	0.872584	55.5711	118.536	18.7449	81.7315	68.9007	69.4303	64.2841	29.1349	73.3541	4.19147
Mesci_1177	Chromosome	9578.29	0.0536269	0.201533	0.266095	0.790166	0.960199	78.2453	153.97	25.8678	108.273	85.5653	86.1698	86.0276	37.184	93.3359	7.47045
Mesci_1178	Chromosome	5907.75	-0.00098986	0.205811	-0.00480956	0.996163	0.99789	71.5383	167.337	33.5267	124.55	85.7354	84.7514	90.8007	39.8103	98.3455	13.1052
Mesci_1179	Chromosome	7445.6	0.0133028	0.205319	0.064791	0.94834	0.986716	58.3054	131.538	24.2006	96.7758	63.7332	70.3122	71.3479	31.6644	76.9404	10.0979
Mesci_1180	Chromosome	1704.18	-0.0420189	0.237368	-0.17702	0.859493	0.971607	37.7378	114.448	22.1008	81.2103	46.6349	54.7173	58.0954	28.5354	60.8542	10.4421
Mesci_1181	Chromosome	279.524	-0.451421	0.167028	-2.70266	0.00687869	0.125272	2.83257	3.83939	1.3379	2.85923	1.8491	2.00034	2.66995	0.726682	2.23622	0.314548
Mesci_1182	Chromosome	133.484	-0.102302	0.204772	-0.499591	0.617363	0.894905	1.73685	1.41083	0.54561	1.63734	1.11244	1.25683	1.2311	0.35543	1.33554	0.156551
Mesci_1183	Chromosome	164.715	-0.420921	0.224159	-1.87778	0.0604116	0.39051	3.26422	4.10659	0.80986	1.81474	2.25058	1.86342	2.72689	0.98888	1.97625	0.137887
Mesci_1184	Chromosome	52.5743	-0.317261	0.22061	-1.43811	0.150403	0.562231	1.95298	1.87977	0.553876	1.66957	1.01901	1.15539	1.46221	0.454659	1.28132	0.198073
Mesci_1185	Chromosome	98.6294	-0.381836	0.201701	-1.89308	0.0583474	0.381983	1.54379	1.40545	0.456591	1.22033	0.792302	0.874088	1.13528	0.341686	0.962242	0.131188
Mesci_1186	Chromosome	125.486	-0.0297243	0.187352	-0.158655	0.873941	0.975657	2.46378	2.83305	0.928852	2.59676	1.94324	2.43436	2.07523	0.583016	2.32479	0.19645
Mesci_1187	Chromosome	143.25	-0.221501	0.194718	-1.13755	0.255309	0.67915	2.83509	2.68205	1.14416	2.80048	1.93756	1.99397	2.22043	0.539947	2.24401	0.278714
Mesci_1188	Chromosome	53.4803	-0.244271	0.22603	-1.0807	0.279828	0.705093	1.43304	1.21644	0.369251	1.19241	0.773323	0.844448	1.00624	0.324576	0.936727	0.129479
Mesci_1189	Chromosome	48.0878	-0.274881	0.223974	-1.22729	0.219714	0.647362	2.31224	2.74784	0.942909	1.85401	1.85606	1.72369	2.001	0.543783	1.81125	0.0437876
Mesci_1190	Chromosome	111.046	0.186928	0.195152	0.957862	0.338132	0.759995	1.13244	1.1687	0.411318	1.30597	1.12651	1.21099	0.904153	0.24664	1.21449	0.0518369
Mesci_1191	Chromosome	215.229	0.199208	0.175046	1.13803	0.255107	0.67915	3.18848	5.57358	1.43921	5.6455	3.85139	3.932	3.40042	1.19819	4.4763	0.585064
Mesci_1192	Chromosome	551.44	0.0205183	0.180035	0.113968	0.909263	0.98205	3.51992	5.38828	1.95811	5.43021	3.93001	3.89879	3.6221	0.991521	4.41967	0.505349
Mesci_1193	Chromosome	45.6044	0.148738	0.221031	0.672927	0.500994	0.845313	0.724395	0.926363	0.230936	1.04827	0.640718	0.723142	0.627231	0.206547	0.804044	0.12441
Mesci_1194	Chromosome	39.0095	-0.119975	0.252225	-0.475667	0.634311	0.902728	0.864838	1.31896	0.198943	1.19936	0.54902	0.556833	0.794249	0.325243	0.768405	0.21549
Mesci_1195	Chromosome	40.2791	-0.0954732	0.234428	-0.40726	0.683817	0.921093	1.01234	1.46185	0.324941	0.959889	1.01901	0.823693	0.933045	0.330584	0.934199	0.0578293
Mesci_1196	Chromosome	6.36209	0.112599	0.274699	0.409901	0.681879	NA	0.179716	0.46986	0.0310058	0.328985	0.155575	0.314387	0.226861	0.128861	0.266316	0.0555305
Mesci_1197	Chromosome	296.421	0.0891638	0.152178	0.585919	0.55793	0.874896	1.94042	2.76051	0.708174	2.56302	2.00279	1.899	1.80303	0.596428	2.15494	0.206228
Mesci_1198	Chromosome	184.88	0.0948407	0.163223	0.581049	0.561208	0.87628	3.46218	4.55819	1.45063	4.8727	3.47664	3.45008	3.157	0.90996	3.93314	0.469844
Mesci_1199	Chromosome	115.629	0.0127492	0.202258	0.0630342	0.949739	0.986716	0.913462	1.70806	0.4143	1.56717	0.896733	0.988431	1.01194	0.376708	1.15078	0.209871
Mesci_1200	Chromosome	99.0115	0.0880121	0.209077	0.420955	0.673788	0.918714	1.52123	2.75207	0.624886	2.77268	1.50501	1.62363	1.63273	0.616591	1.9671	0.404241
Mesci_1202	Chromosome	172.861	0.219945	0.187118	1.17544	0.23982	0.66775	4.93587	7.00416	2.01687	6.83609	6.63414	5.2901	4.6523	1.44667	6.25344	0.485187
Mesci_1203	Chromosome	85.8894	0.00398607	0.204838	0.0194596	0.984474	0.996223	1.75693	3.21539	0.72748	2.78737	1.68315	1.8697	1.89993	0.721747	2.11341	0.341259
Mesci_1204	Chromosome	2075.22	-0.31703	0.258474	-1.22654	0.219994	0.647362	42.6467	109.173	10.056	43.4595	33.7218	35.1181	53.9585	29.1662	37.4331	3.04004
Mesci_1205	Chromosome	2291.64	-0.43079	0.172588	-2.49606	0.0125582	0.175598	124.358	229.195	48.1093	123.588	93.8852	93.4376	133.887	52.4915	103.637	9.97652
Mesci_1206	Chromosome	737.984	-0.6443	0.23399	-2.75354	0.00589554	0.112642	16.3349	21.2222	11.9928	14.8547	10.2964	11.6381	16.5166	2.66585	12.263	1.35245
Mesci_1207	Chromosome	214.815	-0.760687	0.181195	-4.19816	2.69096e-05	0.00171004	7.60819	11.5192	2.29478	5.4231	3.63852	3.69382	7.14072	2.6731	4.25181	0.585863
Mesci_1208	Chromosome	103.364	0.0775383	0.194953	0.397729	0.69083	0.921979	1.47752	2.5735	0.574249	2.18863	1.46176	1.74857	1.54175	0.578026	1.79965	0.211378
Mesci_1209	Chromosome	313.817	-0.405301	0.213997	-1.89396	0.0582308	0.381983	5.32451	8.54387	1.31063	3.98625	3.45991	3.56924	5.05967	2.09225	3.6718	0.160362
Mesci_1210	Chromosome	383.178	-0.443515	0.202068	-2.19489	0.0281718	0.275038	4.68484	5.91098	2.71125	4.51991	3.46003	3.54012	4.43569	0.932044	3.84002	0.340732
Mesci_1211	Chromosome	1063.43	-0.340844	0.209687	-1.62549	0.104058	0.483451	11.9635	13.6124	6.89269	12.6305	9.15926	9.38415	10.8229	2.02191	10.3913	1.12147
Mesci_1212	Chromosome	216.89	-0.297052	0.164637	-1.80428	0.0711874	0.414827	6.27008	6.94812	2.32101	5.97682	3.97208	4.46517	5.17973	1.4427	4.80469	0.603104
Mesci_1213	Chromosome	126.129	-0.0368935	0.179902	-0.205075	0.837513	0.968931	1.56219	1.67182	0.550426	1.77588	1.20948	1.28702	1.26148	0.356932	1.42413	0.177294
Mesci_1214	Chromosome	16.3743	0.214311	0.269332	0.795712	0.426199	0.812366	0.248692	0.406371	0.0572079	0.358682	0.344456	0.253779	0.237424	0.100952	0.318972	0.0328545
Mesci_1215	Chromosome	1723.86	0.262806	0.252173	1.04217	0.297335	0.722917	68.0126	100.083	10.4123	85.7277	73.1103	65.7197	59.5025	26.233	74.8526	5.84114
Mesci_1216	Chromosome	864.175	0.235474	0.201542	1.16836	0.242662	0.66775	28.5438	31.4449	6.45845	32.2194	29.0641	24.3175	22.1491	7.88987	28.5336	2.29645
Mesci_1217	Chromosome	810.487	-0.136783	0.192195	-0.711686	0.476659	0.838574	7.28455	11.3857	4.3714	10.4712	7.028	7.72789	7.68054	2.03451	8.40903	1.05069
Mesci_1218	Chromosome	6070.92	0.0101289	0.116399	0.0870189	0.930657	0.985623	64.9208	85.4325	24.9299	81.949	60.2852	59.5225	58.4277	17.7648	67.2522	7.35168
Mesci_1219	Chromosome	361.656	-0.0409234	0.174624	-0.234351	0.814712	0.965421	3.97772	5.54043	1.98437	4.82512	4.0242	4.25077	3.83417	1.02905	4.3667	0.23836
Mesci_1220	Chromosome	212.817	0.013259	0.217254	0.0610299	0.951335	0.986774	4.73563	6.3232	3.01131	7.13781	5.83298	4.91139	4.69004	0.956332	5.96073	0.64588
Mesci_1221	Chromosome	232.658	-0.0873855	0.225331	-0.387809	0.698157	0.925122	2.40385	3.13833	1.64608	3.47457	2.62799	2.47921	2.39608	0.430791	2.86059	0.309982
Mesci_1222	Chromosome	43.5232	0.217728	0.247499	0.879715	0.379014	0.786616	1.16879	2.18268	0.432102	2.66752	1.09851	1.40568	1.26119	0.507457	1.7239	0.480067
Mesci_1223	Chromosome	68.7922	0.547101	0.209124	2.61616	0.0088925	0.143543	1.32349	1.8715	0.526931	3.00727	1.96091	1.78096	1.24064	0.390349	2.24971	0.382322
Mesci_1224	Chromosome	533.493	0.039873	0.163572	0.243765	0.807413	0.963397	5.96718	8.81408	2.00665	8.44362	4.96131	5.78698	5.59597	1.97388	6.39731	1.05055
Mesci_1225	Chromosome	231.369	-0.303597	0.209846	-1.44676	0.147964	0.559696	1.64374	1.79775	0.83043	1.37863	1.30389	1.34967	1.42397	0.300084	1.34406	0.0217575
Mesci_1226	Chromosome	44.4554	-0.104827	0.243388	-0.4307	0.666687	0.916553	1.65436	2.44335	0.356776	2.0119	1.29442	1.02614	1.48483	0.608278	1.44415	0.294249
Mesci_1227	Chromosome	79.2263	-0.0203552	0.202852	-0.100345	0.92007	0.982492	1.37734	1.5702	0.497358	1.46589	1.33096	1.0944	1.1483	0.330196	1.29708	0.108567
Mesci_1228	Chromosome	1680.07	0.0829489	0.212498	0.390351	0.696277	0.924291	21.0706	14.7558	5.41297	20.6024	15.1198	15.372	13.7464	4.54805	17.0314	1.78699
Mesci_1229	Chromosome	8.83935	-0.0100972	0.278766	-0.0362211	0.971106	0.992791	0.423771	0.461638	0.203088	0.548508	0.203803	0.514808	0.362832	0.0806166	0.422373	0.109717
Mesci_1230	Chromosome	47.4486	-0.135927	0.236395	-0.574998	0.565293	0.877979	1.45537	1.08415	0.369251	1.17537	0.944905	0.865813	0.969591	0.318726	0.995364	0.0928559
Mesci_1231	Chromosome	433.446	-0.0805846	0.246981	-0.326278	0.744214	0.94264	8.5797	12.3671	1.39027	8.65097	6.4834	5.50223	7.4457	3.21908	6.87886	0.930222
Mesci_1232	Chromosome	261.576	-0.107242	0.202461	-0.529692	0.596325	0.886798	3.63167	4.86723	0.820258	3.68913	2.57853	2.71809	3.10638	1.19742	2.99525	0.349273
Mesci_1233	Chromosome	285.373	-0.0996387	0.185665	-0.536658	0.591504	0.886162	5.03281	5.8511	1.2161	4.7625	3.5757	3.72234	4.03333	1.42829	4.02018	0.373564
Mesci_1234	Chromosome	816.892	-0.26493	0.188064	-1.40872	0.158917	0.570056	11.3256	20.0656	6.22084	16.2574	9.45212	10.356	12.5374	4.04232	12.0218	2.13379
Mesci_1235	Chromosome	1164.37	-0.3283	0.172721	-1.90075	0.0573343	0.380253	12.0104	12.9149	5.11538	10.3766	8.84934	8.52046	10.0135	2.46296	9.24879	0.571832
Mesci_1236	Chromosome	1753.2	-0.367242	0.228505	-1.60715	0.108021	0.493788	15.6589	18.7531	9.90788	13.6712	13.8539	13.1926	14.7733	2.59151	13.5725	0.197172
Mesci_1237	Chromosome	886.658	-0.295401	0.160693	-1.83829	0.0660194	0.403792	18.9699	22.7653	8.29067	19.7347	14.6604	13.1668	16.6753	4.3331	15.854	1.98769
Mesci_1238	Chromosome	414.892	-0.292279	0.188045	-1.5543	0.120112	0.517027	22.934	24.5411	5.88255	17.0227	15.5312	13.4471	17.7859	5.96971	15.3337	1.03688
Mesci_1239	Chromosome	7465.13	-0.212729	0.199384	-1.06693	0.286003	0.709793	127.295	137.419	30.4142	95.0383	93.0391	76.1516	98.3761	34.1064	88.0763	5.99025
Mesci_1240	Chromosome	2527.12	0.0348007	0.163309	0.213097	0.831251	0.967513	12.3411	12.9056	3.35368	13.4052	9.3859	9.86083	9.53345	3.09418	10.884	1.26804
Mesci_1241	Chromosome	4631.05	0.00884378	0.222774	0.0396984	0.968334	0.99261	181.902	334.997	122.086	390.711	217.484	194.059	212.995	63.3977	267.418	62.0163
Mesci_1242	Chromosome	1469.72	-0.142782	0.177232	-0.805621	0.420462	0.811933	45.0677	62.8078	22.1325	47.3881	42.8125	45.93	43.336	11.7739	45.3769	1.34951
Mesci_1243	Chromosome	259.428	-0.556978	0.246099	-2.26322	0.0236219	0.247637	9.05493	17.7553	8.47502	10.7366	8.54405	7.69737	11.7617	3.00144	8.99267	0.90557
Mesci_1244	Chromosome	204.808	-0.299006	0.164257	-1.82036	0.0687044	0.410205	8.54517	11.1705	2.70784	8.3292	5.43475	6.10143	7.4745	2.50092	6.62179	0.875128
Mesci_1246	Chromosome	348.976	0.158354	0.20103	0.787716	0.430863	0.813441	4.47136	6.02726	1.02311	5.29955	4.03499	4.37652	3.84058	1.4786	4.57035	0.377693
Mesci_1247	Chromosome	371.129	0.110968	0.241544	0.459413	0.645938	0.909422	14.0941	18.0214	2.28985	15.3561	12.6932	10.3653	11.4685	4.72726	12.8049	1.44182
Mesci_1248	Chromosome	38.2418	0.130722	0.235131	0.555952	0.578244	0.8844	0.719364	0.828169	0.155137	0.897856	0.622731	0.589884	0.567557	0.208588	0.70349	0.0976442
Mesci_1250	Chromosome	287.594	0.113745	0.169173	0.672358	0.501356	0.845313	5.02807	6.56734	1.52316	5.76493	4.61468	5.24001	4.37286	1.49253	5.20654	0.332471
Mesci_1251	Chromosome	320.732	-0.0602805	0.183603	-0.32832	0.74267	0.94264	8.4562	12.4045	2.30028	9.75481	6.80036	7.02608	7.72034	2.93996	7.86042	0.949435
Mesci_1252	Chromosome	455.721	-0.195234	0.166889	-1.16984	0.242064	0.66775	8.90347	12.5621	2.67338	9.75917	6.13632	6.81419	8.04633	2.88663	7.56989	1.11199
Mesci_1253	Chromosome	883.835	-0.121333	0.174234	-0.696379	0.486192	0.841752	17.7591	26.7471	5.35705	20.8853	12.854	15.2922	16.6211	6.20094	16.3438	2.3773
Mesci_1254	Chromosome	99.8197	-0.286043	0.19687	-1.45295	0.146237	0.557289	3.83325	3.8963	1.30185	3.0389	2.3777	2.80504	3.01047	0.854504	2.74055	0.193576
Mesci_1255	Chromosome	124.642	-0.0974305	0.229708	-0.424149	0.671457	0.918543	2.89533	5.87799	1.61461	5.40234	2.30386	3.38942	3.46265	1.263	3.69854	0.907711
Mesci_1256	Chromosome	34.7241	-0.226459	0.248449	-0.911492	0.362036	0.775749	1.56952	3.13458	0.413698	1.59619	1.35869	1.28702	1.70593	0.788406	1.41396	0.0934309
Mesci_1257	Chromosome	900.711	-0.410894	0.15193	-2.70451	0.00684059	0.124978	19.1733	29.5448	6.79126	17.3015	13.9564	13.2717	18.5031	6.57692	14.8432	1.24493
Mesci_1258	Chromosome	291.803	-0.353178	0.165893	-2.12896	0.0332577	0.298447	15.1918	20.1059	5.40291	12.1234	11.0746	11.2432	13.5669	4.32145	11.4804	0.325154
Mesci_1259	Chromosome	9.47603	0.0387549	0.27883	0.138991	0.889457	0.978421	0.75337	0.923275	0.487411	1.48881	0.489127	0.875174	0.721352	0.126837	0.951036	0.291065
Mesci_1260	Chromosome	21.3385	-0.0502607	0.273208	-0.183965	0.854041	0.970677	0.559142	1.15409	0.203088	1.1264	0.305704	0.563071	0.638775	0.277404	0.665059	0.24234
Mesci_1261	Chromosome	51.1693	-0.229348	0.225088	-1.01893	0.308238	0.733114	1.25415	1.90551	0.398584	1.08017	0.914256	1.13065	1.18608	0.436342	1.04169	0.065364
Mesci_1262	Chromosome	1542.3	-0.312429	0.238693	-1.30892	0.190562	0.616911	109.824	215.847	25.6879	99.6421	84.9363	75.969	117.12	55.0152	86.8491	6.90046
Mesci_1263	Chromosome	417.397	0.220245	0.218144	1.00963	0.312673	0.739128	2.09531	5.28319	1.11021	4.27706	3.11819	3.70662	2.82957	1.25934	3.70062	0.334551
Mesci_1264	Chromosome	398.461	-0.201657	0.151839	-1.3281	0.184146	0.607265	4.35732	5.25857	1.52316	4.068	3.46794	3.26945	3.71302	1.12541	3.60179	0.240041
Mesci_1265	Chromosome	19.6367	0.0248513	0.266853	0.0931273	0.925802	0.983254	0.758159	0.84764	0.378639	0.86327	0.552686	0.981625	0.661479	0.14376	0.799194	0.127902
Mesci_1266	Chromosome	40.1749	-0.182197	0.229258	-0.794727	0.426772	0.812598	1.65612	1.69798	0.504219	1.43207	1.0401	1.26039	1.2861	0.391129	1.24419	0.113441
Mesci_1267	Chromosome	529.821	0.183117	0.175137	1.04556	0.295762	0.720585	7.50085	7.42557	2.78656	8.88365	7.7137	7.3405	5.90433	1.55904	7.97928	0.464838
Mesci_1268	Chromosome	1230.19	-0.00115949	0.23114	-0.0050164	0.995998	0.99789	17.3611	14.7355	8.69359	17.6077	15.8633	18.2817	13.5967	2.56606	17.2509	0.72058
Mesci_1269	Chromosome	352.143	0.477285	0.212638	2.24459	0.0247943	0.255683	4.66916	10.044	1.75047	11.3767	6.56604	8.23908	5.48788	2.42888	8.72728	1.41001
Mesci_1270	Chromosome	471.755	-0.399453	0.182421	-2.18974	0.0285433	0.276784	10.0167	15.3879	2.85997	8.51083	6.59497	6.7195	9.42154	3.62873	7.2751	0.618909
Mesci_1271	Chromosome	641.32	-0.246473	0.21909	-1.12499	0.260595	0.684325	13.0544	22.3084	8.98315	15.112	13.5222	15.0765	14.782	3.94246	14.5702	0.524125
Mesci_1272	Chromosome	291.428	-0.3465	0.201339	-1.72098	0.0852538	0.448481	4.16579	4.8115	2.24743	3.98566	3.19507	3.27875	3.74157	0.769974	3.48649	0.250751
Mesci_1273	Chromosome	226.542	-0.0450147	0.170899	-0.2634	0.792242	0.960433	4.68677	6.26915	2.23773	6.02198	4.18928	4.81441	4.39788	1.1727	5.00856	0.537887
Mesci_1274	Chromosome	10.4233	-0.0727062	0.278421	-0.261137	0.793987	0.960433	0.107712	0.301724	0.0663686	0.179251	0.173166	0.117767	0.158602	0.0725496	0.156728	0.0195597
Mesci_1275	Chromosome	123.213	-0.238809	0.203296	-1.17469	0.24012	0.66775	4.26714	4.03933	1.82779	3.84445	2.95514	3.26581	3.37809	0.777931	3.35514	0.260578
Mesci_1276	Chromosome	97.098	-0.0993059	0.200337	-0.495695	0.62011	0.895943	2.03456	3.13458	0.568312	2.32173	1.69416	1.66306	1.91248	0.743327	1.89299	0.214559
Mesci_1277	Chromosome	123.869	-0.311223	0.187337	-1.6613	0.0966529	0.472443	2.69323	2.96382	1.07471	2.74407	1.64946	1.84289	2.24392	0.589801	2.0788	0.337285
Mesci_1278	Chromosome	41.243	-0.190517	0.244694	-0.778595	0.436218	0.816754	0.921241	1.6726	0.50772	1.55439	0.686727	0.811382	1.03385	0.340953	1.0175	0.270846
Mesci_1279	Chromosome	8.24127	-0.0943875	0.278036	-0.33948	0.734248	0.938371	0.259527	0.545241	0.127929	0.524445	0.12838	0.263484	0.310899	0.123175	0.305437	0.116243
Mesci_1280	Chromosome	507.674	0.0593568	0.166821	0.355812	0.721981	0.932988	13.2792	19.7536	4.40404	19.4135	11.5183	12.4653	12.4789	4.44906	14.4657	2.48896
Mesci_1281	Chromosome	599.526	0.173117	0.162651	1.06435	0.287171	0.709833	15.3721	23.0819	5.39975	24.6137	16.2323	14.9143	14.6179	5.1183	18.5868	3.0374
Mesci_1282	Chromosome	484.112	0.0445638	0.241362	0.184635	0.853515	0.970677	18.3298	28.3944	15.5217	36.5672	23.3888	26.5678	20.7486	3.90787	28.8413	3.97048
Mesci_1283	Chromosome	242.997	0.171008	0.167812	1.01904	0.308182	0.733114	7.57465	11.1507	2.85501	10.4194	7.56139	9.38219	7.19344	2.40232	9.12099	0.835306
Mesci_1284	Chromosome	674.583	0.0682354	0.156002	0.437401	0.66182	0.915919	15.4905	17.5809	6.31829	18.7757	14.1382	15.8049	13.1299	3.45884	16.2396	1.35626
Mesci_1285	Chromosome	473.315	-0.0181983	0.167738	-0.108493	0.913605	0.982419	5.89251	8.22765	2.88784	8.26612	6.10231	5.54981	5.66933	1.5455	6.63941	0.828845
Mesci_1286	Chromosome	43.3858	-0.155671	0.223899	-0.695273	0.486884	0.841752	0.677151	0.926363	0.326028	0.838617	0.53166	0.602618	0.643181	0.174132	0.657632	0.0927822
Mesci_1287	Chromosome	194.355	-0.175512	0.184211	-0.952774	0.340704	0.761329	2.07764	2.95212	1.08119	2.40524	1.79855	2.08022	2.03698	0.540474	2.09467	0.175287
Mesci_1288	Chromosome	142.539	-0.19119	0.206127	-0.927533	0.35365	0.768138	3.68888	6.95887	1.94033	5.53998	2.95969	3.86926	4.19603	1.47075	4.12298	0.755593
Mesci_1289	Chromosome	378.38	-0.212731	0.23934	-0.888823	0.374098	0.78167	6.09928	16.3943	2.48504	10.1667	5.43475	5.98437	8.32621	4.16678	7.19529	1.49418
Mesci_1290	Chromosome	622.148	0.11141	0.181664	0.613273	0.539696	0.86528	20.6117	28.2282	5.43361	24.4156	17.9239	20.6094	18.0911	6.69982	20.9829	1.8833
Mesci_1291	Chromosome	1005.57	-0.0912272	0.164789	-0.553601	0.579852	0.885281	11.4421	15.8065	5.75591	14.7582	11.0244	10.9897	11.0015	2.90971	12.2574	1.25042
Mesci_1292	Chromosome	1985.54	0.114152	0.155127	0.735867	0.461812	0.830982	21.1185	31.0928	6.65497	27.2461	20.2777	21.8175	19.6221	7.09415	23.1138	2.11344
Mesci_1294	Chromosome	2432.74	-0.0314572	0.201505	-0.156111	0.875945	0.976324	85.4228	99.0199	18.3861	81.0012	60.8756	65.8284	67.6096	24.9228	69.2351	6.0543
Mesci_1295	Chromosome	991.369	-0.118893	0.213375	-0.557203	0.577389	0.884292	12.4968	24.0384	3.63363	15.0257	10.2783	12.0632	13.3896	5.90725	12.4557	1.38446
Mesci_1296	Chromosome	163.794	0.0389611	0.230432	0.169079	0.865735	0.973866	1.24397	1.91509	0.895716	1.78787	1.60194	1.81532	1.35159	0.299148	1.73504	0.0670195
Mesci_1297	Chromosome	6445.88	0.0264066	0.165451	0.159604	0.873193	0.975657	56.5321	58.9551	15.5143	56.2035	45.9587	45.3199	43.6672	14.0938	49.1607	3.52623
Mesci_1298	Chromosome	1160.36	0.144255	0.243835	0.591609	0.554112	0.872877	27.4406	69.3475	8.60771	55.9406	31.0698	35.3036	35.132	17.9509	40.7713	7.68246
Mesci_1299	Chromosome	4014.59	-0.113303	0.165989	-0.682596	0.494862	0.845313	82.2644	94.7077	23.4209	74.1585	66.3459	59.9159	66.7976	21.9838	66.8068	4.11795
Mesci_1300	Chromosome	1891.12	-0.035724	0.147165	-0.242747	0.808201	0.963474	19.5964	24.8049	8.50178	22.7865	18.2022	19.1997	17.6344	4.80747	20.0628	1.39195
Mesci_1301	Chromosome	4694.28	0.287567	0.262996	1.09343	0.274207	0.697189	89.1083	115.63	10.9769	93.9738	93.6909	90.2482	71.9051	31.4114	92.6377	1.1975
Mesci_1302	Chromosome	760.162	0.199884	0.170035	1.17555	0.239776	0.66775	9.68055	17.4594	4.62984	15.8634	12.7412	13.0592	10.5899	3.73137	13.888	0.991997
Mesci_1303	Chromosome	834.036	-0.189056	0.166033	-1.13866	0.254845	0.67915	9.58529	16.4871	4.00995	10.8442	9.31671	8.53636	10.0274	3.60861	9.56576	0.677764
Mesci_1304	Chromosome	835.387	-0.068327	0.170474	-0.400806	0.688563	0.921979	6.69251	9.85518	3.34677	9.2812	7.00716	6.06394	6.63149	1.87907	7.45077	0.954864
Mesci_1305	Chromosome	48.9924	-0.264505	0.22931	-1.15349	0.248711	0.672602	1.94418	2.38265	0.471688	1.87049	1.28856	1.04622	1.59951	0.577939	1.40176	0.244584
Mesci_1306	Chromosome	78.9826	-0.120316	0.201539	-0.596987	0.550516	0.871561	1.30967	1.78337	0.484183	1.54381	0.890794	1.22736	1.19241	0.379598	1.22066	0.18854
Mesci_1307	Chromosome	1569.02	-0.274169	0.151798	-1.80614	0.0708966	0.414347	18.769	28.0572	6.51007	18.4404	15.2593	13.7381	17.7788	6.23979	15.8126	1.38535
Mesci_1308	Chromosome	1791.65	0.0173113	0.159906	0.108259	0.91379	0.982432	15.3518	22.7758	5.10474	21.6088	13.12	13.7174	14.4108	5.12284	16.1487	2.73546
Mesci_1309	Chromosome	135.648	0.496793	0.182508	2.72204	0.00648806	0.120869	5.27359	7.30926	1.82779	9.05039	6.52169	8.08249	4.80355	1.59972	7.88486	0.736628
Mesci_1310	Chromosome	167.906	0.0565714	0.240699	0.235029	0.814186	0.965334	7.32443	17.2877	3.20929	16.7358	8.25276	7.27722	9.2738	4.17932	10.7553	3.0035
Mesci_1311	Chromosome	304.776	-0.21096	0.170953	-1.23402	0.217194	0.64494	2.42022	3.94205	0.896665	2.94328	1.7795	2.10333	2.41964	0.879125	2.27537	0.346791
Mesci_1312	Chromosome	118.364	-0.194459	0.228572	-0.850754	0.394906	0.796536	1.96904	3.42731	1.45854	3.20557	2.03803	1.97733	2.28496	0.589878	2.40698	0.39968
Mesci_1313	Chromosome	90.7884	-0.366513	0.193813	-1.89107	0.0586153	0.383259	1.65436	1.8715	0.524492	1.4001	1.0894	0.943042	1.35012	0.417546	1.14418	0.134753
Mesci_1314	Chromosome	62.8959	-0.449194	0.227422	-1.97516	0.04825	0.35744	0.694991	0.624602	0.314749	0.534918	0.360979	0.455919	0.544781	0.116797	0.450605	0.0502821
Mesci_1315	Chromosome	198.219	-0.336831	0.250819	-1.34293	0.179296	0.598917	2.92742	3.91902	2.44923	4.29944	2.41205	2.52584	3.09856	0.432835	3.07911	0.611048
Mesci_1316	Chromosome	1759.43	-0.233022	0.233163	-0.999395	0.317603	0.744788	15.5475	16.3987	10.019	16.993	13.8346	14.1219	13.9884	1.99985	14.9832	1.00833
Mesci_1317	Chromosome	83.5262	-0.274897	0.200008	-1.37443	0.169309	0.586396	1.74936	1.7632	0.578237	1.65967	1.07563	1.08145	1.3636	0.392702	1.27225	0.193718
Mesci_1318	Chromosome	1282.26	0.871107	0.227246	3.83332	0.000126424	0.00613969	15.896	24.7519	3.99879	49.5662	21.3914	31.2177	14.8822	6.01231	34.0584	8.25645
Mesci_1319	Chromosome	157.373	0.327547	0.215848	1.51749	0.129144	0.531352	2.59282	3.62667	1.23463	5.76469	2.46	3.60592	2.48471	0.692634	3.94354	0.968801
Mesci_1320	Chromosome	187.621	0.276417	0.224024	1.23387	0.21725	0.64494	2.23519	4.25114	1.43821	5.68631	2.69623	3.78594	2.64151	0.837051	4.05616	0.873674
Mesci_1321	Chromosome	6.2873	-0.343694	0.275401	-1.24798	0.212039	NA	0.276974	0.226293	0.0398212	0.115233	0.0799227	0.138796	0.18103	0.0721041	0.111317	0.0171077
Mesci_1322	Chromosome	306.708	-0.00689049	0.246869	-0.0279116	0.977733	0.994735	5.97132	5.31583	3.80329	7.23034	6.65139	6.1543	5.03014	0.64195	6.67867	0.310925
Mesci_1323	Chromosome	94.4103	-0.118935	0.189384	-0.628009	0.529998	0.860199	0.822004	1.00413	0.309795	0.976159	0.656315	0.619515	0.711975	0.207849	0.750663	0.113247
Mesci_1324	Chromosome	942.399	0.164833	0.200875	0.820576	0.411888	0.80535	20.0721	35.4953	6.78356	36.8163	18.6364	22.2774	20.7837	8.29601	25.91	5.5535
Mesci_1325	Chromosome	511.956	0.0381226	0.206238	0.184847	0.853349	0.970677	16.0841	36.9719	7.47652	28.4656	20.0196	19.2939	20.1775	8.7571	22.593	2.94374
Mesci_1326	Chromosome	137.955	-0.228249	0.169722	-1.34484	0.178678	0.597964	5.40207	7.51503	2.1096	5.58834	4.26564	4.38984	5.0089	1.57275	4.74794	0.421728
Mesci_1327	Chromosome	1930.97	-0.168498	0.127491	-1.32164	0.186288	0.611491	8.98068	11.2186	3.28706	9.02308	7.25844	7.25182	7.8288	2.36098	7.84444	0.58932
Mesci_1328	Chromosome	682.602	-0.148058	0.147579	-1.00325	0.315741	0.742875	14.009	20.5066	4.95132	15.526	10.7628	12.7638	13.1556	4.51065	13.0175	1.38084
Mesci_1329	Chromosome	1043.15	0.112949	0.204502	0.552312	0.580735	0.885306	13.5266	19.1076	3.12125	16.7483	11.2325	12.9029	11.9185	4.6844	13.6279	1.63303
Mesci_1330	Chromosome	957.801	0.432289	0.18714	2.30998	0.0208892	0.234725	23.312	22.5916	5.79398	31.1129	25.9549	23.1537	17.2325	5.72305	26.7405	2.33093
Mesci_1331	Chromosome	84.9015	-0.341979	0.196589	-1.73956	0.0819356	0.444235	1.11519	1.53879	0.523753	1.196	0.740127	0.880593	1.05924	0.294348	0.938905	0.134789
Mesci_1332	Chromosome	76.2698	-0.150437	0.237033	-0.634664	0.525647	0.857808	0.907988	1.01738	0.593039	1.17645	0.887076	0.772921	0.83947	0.127198	0.945484	0.120095
Mesci_1333	Chromosome	115.899	0.0815013	0.214599	0.379785	0.704105	0.926738	2.68803	2.32882	0.622492	2.43181	2.17077	2.10065	1.87978	0.63714	2.23441	0.100753
Mesci_1334	Chromosome	141.054	0.00494942	0.215589	0.0229577	0.981684	0.995983	1.93588	1.67349	0.818817	2.53573	1.49203	1.5294	1.47606	0.337239	1.85239	0.341842
Mesci_1335	Chromosome	52.4452	-0.0670253	0.22185	-0.30212	0.76256	0.946657	1.34868	1.39187	0.571504	1.37816	1.04462	1.26762	1.10402	0.26655	1.23013	0.0980928
Mesci_1336	Chromosome	53.6889	-0.0954852	0.220258	-0.433516	0.66464	0.916553	1.86508	1.99843	0.685752	1.67911	1.64101	1.50431	1.51642	0.417115	1.60814	0.0530686
Mesci_1337	Chromosome	261.923	-0.149322	0.193588	-0.771337	0.440507	0.818229	1.78279	1.93872	0.755552	1.82457	1.65086	1.24627	1.49235	0.37114	1.5739	0.171318
Mesci_1338	Chromosome	76.8971	0.137538	0.249532	0.551186	0.581506	0.885306	1.78601	1.74346	0.740321	1.87211	2.52997	1.35676	1.42326	0.341692	1.91961	0.339508
Mesci_1339	Chromosome	1191.83	-0.63032	0.145063	-4.34514	1.39189e-05	0.000930437	19.4709	23.4548	6.19626	14.982	9.83661	9.76428	16.374	5.2172	11.5276	1.72732
Mesci_1340	Chromosome	2637.28	-0.54429	0.155912	-3.491	0.000481208	0.0187276	14.2103	16.7842	6.06193	10.7909	8.6414	9.43004	12.3521	3.23167	9.62079	0.627804
Mesci_1341	Chromosome	59.65	-0.594774	0.245756	-2.42018	0.0155127	0.199287	5.41929	6.53261	3.90849	4.58322	3.53771	3.59394	5.2868	0.76041	3.90496	0.33952
Mesci_1342	Chromosome	30.8845	-0.0417301	0.251271	-0.166076	0.868097	0.97423	0.426714	0.79344	0.139623	0.661148	0.433081	0.329799	0.453259	0.189207	0.474676	0.0978872
Mesci_1343	Chromosome	12.2528	-0.0538884	0.275354	-0.195706	0.84484	0.969355	0.605387	1.42888	0.348151	1.00746	0.756982	0.698668	0.794139	0.325941	0.821038	0.0947208
Mesci_1344	Chromosome	109.167	-0.0413405	0.194002	-0.213094	0.831254	0.967513	1.5229	2.15837	0.804309	1.99128	1.58738	1.54612	1.49519	0.39113	1.70826	0.142012
Mesci_1345	Chromosome	2234.72	-0.0657009	0.15297	-0.429501	0.667558	0.916588	25.8971	34.1321	12.0713	31.873	23.4893	25.8652	24.0335	6.43622	27.0758	2.49473
Mesci_1346	Chromosome	150.059	0.00989712	0.177983	0.0556072	0.955655	0.987817	7.4057	9.41203	2.32664	8.78678	6.8462	5.92279	6.38146	2.10851	7.18526	0.843965
Mesci_1347	Chromosome	285.226	-0.0917081	0.246631	-0.371844	0.710009	0.929342	4.17752	4.6858	3.14557	6.21564	4.65835	4.13201	4.00296	0.453109	5.002	0.625553
Mesci_1348	Chromosome	453.382	-0.00114567	0.174321	-0.00657216	0.994756	0.99789	11.4681	16.804	5.95559	17.6907	11.2279	12.0648	11.4092	3.1318	13.6612	2.02921
Mesci_1349	Chromosome	2569.25	0.0873874	0.141926	0.615724	0.538076	0.864754	25.4597	29.2338	10.1078	32.8238	22.8906	25.5147	21.6004	5.8487	27.0764	2.97188
Mesci_1350	Chromosome	113.63	0.448467	0.200533	2.23638	0.0253269	0.258281	1.16719	1.38708	0.594962	2.37282	1.64191	1.52267	1.04975	0.236085	1.8458	0.26575
Mesci_1351	Chromosome	825.286	-0.14653	0.178166	-0.822436	0.410829	0.805018	17.2958	26.9289	9.14902	20.8115	18.2212	16.8077	17.7912	5.13857	18.6135	1.17232
Mesci_1352	Chromosome	1014.07	-0.583724	0.192744	-3.0285	0.00245772	0.064538	110.539	232.834	52.4161	111.194	84.7238	76.547	131.93	53.169	90.8217	10.4562
Mesci_1353	Chromosome	60.5329	0.0461737	0.225232	0.205005	0.837568	0.968931	2.03704	3.38316	0.518523	2.63973	1.70559	2.15416	1.97957	0.827448	2.16649	0.269735
Mesci_1354	Chromosome	414.116	-0.391447	0.154042	-2.54117	0.0110481	0.164327	5.96418	7.99317	2.6063	5.51773	4.51763	4.24717	5.52122	1.57075	4.76084	0.386414
Mesci_1355	Chromosome	440.529	-0.255244	0.161612	-1.57936	0.114253	0.507575	13.6435	20.44	4.74688	15.7425	9.84638	9.98603	12.9434	4.54371	11.8583	1.9425
Mesci_1356	Chromosome	101.078	0.0977846	0.204051	0.479216	0.631785	0.902187	1.76966	1.78149	0.586093	2.06414	1.28574	1.82256	1.37908	0.396509	1.72414	0.230029
Mesci_1357	Chromosome	66.1456	-0.0467627	0.205141	-0.227954	0.819682	0.966672	0.999764	1.42286	0.472945	1.36859	0.963178	0.916781	0.965188	0.27476	1.08285	0.143495
Mesci_1358	Chromosome	17.6582	0.370737	0.267184	1.38757	0.165268	0.579085	0.204086	0.190562	0.113176	0.376023	0.252388	0.310797	0.169275	0.0283199	0.313069	0.0357085
Mesci_1359	Chromosome	85.1897	-0.0714422	0.222697	-0.320804	0.748359	0.94377	0.624701	1.35597	0.321724	0.977539	0.589213	0.825732	0.767463	0.306974	0.797494	0.112986
Mesci_1360	Chromosome	89.438	-0.140233	0.227595	-0.616153	0.537794	0.864754	1.38172	2.06049	0.347159	1.39527	0.812889	1.32002	1.26312	0.498138	1.17606	0.18288
Mesci_1361	Chromosome	35.1546	0.0838172	0.262115	0.319773	0.74914	0.94377	0.313904	0.769396	0.221551	0.558006	0.358199	0.67081	0.43495	0.169335	0.529005	0.0914007
Mesci_1362	Chromosome	66.6905	-0.00837706	0.224789	-0.0372663	0.970273	0.992791	4.98554	7.24137	1.3141	4.72455	5.03513	4.42886	4.51367	1.72725	4.72951	0.175032
Mesci_1363	Chromosome	1951.72	0.38279	0.215614	1.77535	0.0758408	0.424639	144.396	214.277	31.9525	212.939	173.436	164.61	130.208	53.1084	183.662	14.8586
Mesci_1364	Chromosome	616.251	-0.0335123	0.145972	-0.229579	0.818419	0.966628	6.29646	9.71205	2.75857	8.66162	6.06159	6.20904	6.2557	2.0074	6.97742	0.843178
Mesci_1365	Chromosome	174.463	-0.0696105	0.165315	-0.421077	0.673699	0.918714	2.99035	3.99546	1.12589	3.51925	2.73167	2.48372	2.7039	0.840664	2.91155	0.312168
Mesci_1366	Chromosome	149.698	-0.386973	0.206345	-1.87536	0.0607427	0.391858	2.35428	4.49757	1.28423	3.11129	1.9631	1.77912	2.71203	0.9447	2.2845	0.41679
Mesci_1367	Chromosome	171.605	-0.248248	0.170003	-1.46026	0.144219	0.555184	3.41228	4.79704	1.46355	3.48964	2.9209	2.71994	3.22429	0.966877	3.04349	0.230494
Mesci_1368	Chromosome	956.112	0.235963	0.140309	1.68174	0.0926188	0.463257	5.70461	6.57932	2.01526	7.46413	6.04093	5.92689	4.7664	1.39855	6.47732	0.494504
Mesci_1369	Chromosome	95.6247	-0.257348	0.203478	-1.26475	0.205963	0.632904	1.59286	2.60279	0.785173	1.64582	1.57587	1.35879	1.66027	0.525782	1.52683	0.0864113
Mesci_1370	Chromosome	168.38	-0.353727	0.185025	-1.91178	0.0559038	0.379463	2.90823	3.52011	1.30083	2.58634	1.8915	2.38057	2.57639	0.66179	2.28614	0.206063
Mesci_1371	Chromosome	204.758	-0.0844152	0.198821	-0.424578	0.671144	0.918543	3.28117	5.08892	1.83899	5.25988	2.90459	3.36449	3.40302	0.940151	3.84299	0.720778
Mesci_1372	Chromosome	1870.68	-0.201179	0.226756	-0.887202	0.37497	0.781864	154.456	285.938	40.551	143.678	141.526	118.828	160.315	70.8976	134.677	7.94912
Mesci_1373	Chromosome	90.7721	-0.00335688	0.225617	-0.0148787	0.988129	0.996223	2.49484	5.91401	1.0306	4.15182	2.82891	2.99664	3.14648	1.44688	3.32579	0.415844
Mesci_1374	Chromosome	93.7155	-0.0377559	0.190598	-0.198091	0.842974	0.969355	3.56412	4.16756	1.01544	3.8635	2.71737	2.89579	2.91571	0.965971	3.15889	0.356051
Mesci_1375	Chromosome	79.7678	-0.0978975	0.196587	-0.497985	0.618495	0.895132	5.25186	6.41163	1.92673	5.97733	4.54637	3.92706	4.53008	1.34404	4.81692	0.607125
Mesci_1376	Chromosome	21.3716	-0.112809	0.260126	-0.43367	0.664528	0.916553	0.514154	0.840145	0.280121	0.607952	0.421661	0.62132	0.544807	0.16239	0.550311	0.0644406
Mesci_1377	Chromosome	78.203	-0.437096	0.260429	-1.67837	0.0932757	0.464195	1.38388	3.44711	0.33484	1.5447	0.847353	0.904143	1.72194	0.914199	1.09873	0.223585
Mesci_1378	Chromosome	67.4768	-0.0523317	0.228207	-0.229317	0.818623	0.966628	1.76302	2.38899	0.333843	1.75322	1.34007	1.37517	1.49529	0.608186	1.48949	0.132255
Mesci_1379	Chromosome	115.054	0.328235	0.234831	1.39775	0.162187	0.576687	6.74181	4.459	2.21551	7.34609	7.31838	6.90311	4.4721	1.30665	7.18919	0.143266
Mesci_1380	Chromosome	283.949	-0.0310989	0.191545	-0.162359	0.871023	0.975293	4.18791	3.95795	1.01544	3.86141	2.97866	3.0443	3.05377	1.02132	3.29479	0.283943
Mesci_1381	Chromosome	122.985	0.192115	0.19904	0.965208	0.33444	0.757768	9.63784	11.6612	2.5386	10.5294	9.61695	9.9744	7.94587	2.766	10.0403	0.26545
Mesci_1382	Chromosome	165.643	-0.143573	0.218875	-0.655956	0.511852	0.851255	2.55688	4.22369	0.638793	3.16223	1.86265	1.88661	2.47312	1.03572	2.30383	0.429257
Mesci_1383	Chromosome	6185.63	-0.0713399	0.27823	-0.256406	0.797637	0.960433	426.876	387.645	470.3	404.045	649.828	697.674	428.274	23.8708	583.849	90.9567
Mesci_1384	Chromosome	1420.72	-0.202443	0.174078	-1.16295	0.244851	0.668546	27.2975	41.1561	13.6559	29.435	27.1269	25.0192	27.3698	7.93869	27.1937	1.27517
Mesci_1385	Chromosome	614.914	-0.160565	0.214319	-0.749188	0.453744	0.826337	13.7333	11.8615	6.22803	12.8148	11.2431	10.5536	10.6076	2.25548	11.5372	0.669129
Mesci_1386	Chromosome	429.036	-0.144012	0.146471	-0.983212	0.325503	0.750308	16.8608	19.2349	6.12251	17.4866	13.1573	13.0595	14.0727	4.03376	14.5678	1.45968
Mesci_1387	Chromosome	536.639	-0.150136	0.19979	-0.75147	0.45237	0.826337	13.5282	16.2471	5.89677	19.2316	9.84875	9.43379	11.8907	3.09804	12.838	3.19902
Mesci_1388	Chromosome	81.177	-0.283922	0.228906	-1.24034	0.214848	0.642172	6.30611	11.9531	3.04632	9.72483	4.65835	4.73439	7.10185	2.60177	6.37252	1.67629
Mesci_1389	Chromosome	65.5493	-0.120486	0.229244	-0.525582	0.599179	0.888041	1.35595	1.43653	0.24422	1.12826	0.864228	0.920464	1.01223	0.38471	0.970984	0.0802964
Mesci_1390	Chromosome	21.2698	-0.612245	0.27287	-2.24373	0.0248499	0.255792	1.56952	2.56465	1.57957	1.7413	0.981273	1.00102	1.90458	0.330048	1.24119	0.250115
Mesci_1391	Chromosome	75.6272	-0.338022	0.203883	-1.65792	0.0973332	0.472443	1.89925	2.45689	0.529053	1.66264	1.06183	1.33028	1.6284	0.572761	1.35159	0.173767
Mesci_1392	Chromosome	54.2932	-0.135979	0.247748	-0.548861	0.583101	0.885711	1.25816	1.55748	0.345332	1.47517	0.528072	1.09423	1.05366	0.364551	1.03249	0.27514
Mesci_1393	Chromosome	716.698	-0.0680782	0.137212	-0.496154	0.619786	0.89586	10.5736	12.8233	3.96675	11.4788	9.10558	9.1973	9.12121	2.65779	9.92723	0.77624
Mesci_1394	Chromosome	1257.54	-0.321151	0.163481	-1.96445	0.0494775	0.362921	17.9374	24.9716	5.22226	16.5554	12.2895	11.7864	16.0438	5.77924	13.5438	1.51281
Mesci_1395	Chromosome	764.323	-0.129997	0.240382	-0.540792	0.588651	0.886013	4.94026	5.56896	3.4944	6.06344	4.86539	5.6016	4.66787	0.614164	5.51014	0.348857
Mesci_1396	Chromosome	4319.56	-0.188466	0.193115	-0.975925	0.329102	0.753276	77.4328	93.88	18.5853	65.7559	57.3309	49.3269	63.2994	22.8556	57.4712	4.74317
Mesci_1397	Chromosome	2476.3	-0.288335	0.141829	-2.03297	0.0420557	0.336564	19.8625	28.8292	6.59424	19.4952	14.5118	14.7852	18.4286	6.45859	16.264	1.61749
Mesci_1398	Chromosome	256.764	0.0866869	0.231444	0.374549	0.707996	0.928345	11.1246	21.8136	4.2403	23.3353	9.27191	11.9933	12.3929	5.11247	14.8668	4.30648
Mesci_1399	Chromosome	732.234	0.0573663	0.242317	0.236741	0.812858	0.965012	19.6833	27.6856	16.247	35.9678	27.3296	26.732	21.2053	3.3886	30.0098	2.98396
Mesci_1400	Chromosome	551.644	0.0971126	0.263614	0.36839	0.712582	0.929775	10.316	22.5923	2.52937	22.8842	7.70746	10.0271	11.8126	5.8398	13.5396	4.72005
Mesci_1401	Chromosome	632.483	-0.0515694	0.168727	-0.305637	0.759881	0.946265	12.5724	12.5853	3.64302	13.2347	8.43226	9.78312	9.60023	2.97861	10.4834	1.42989
Mesci_1402	Chromosome	1630.89	-0.184817	0.223365	-0.827419	0.408	0.803074	34.6637	41.3044	6.48011	26.8455	22.4317	22.5144	27.4827	10.6749	23.9305	1.45766
Mesci_1403	Chromosome	69.649	-0.247789	0.206201	-1.20168	0.229486	0.659707	0.949855	1.57427	0.386277	1.07263	0.845753	0.726962	0.970133	0.343093	0.881781	0.101398
Mesci_1404	Chromosome	68.4708	-0.192708	0.239476	-0.804707	0.420989	0.811933	1.8025	4.26774	1.2693	3.33635	2.03803	1.82998	2.44651	0.923532	2.40145	0.471291
Mesci_1405	Chromosome	57.5315	-0.13781	0.227925	-0.604631	0.545424	0.868582	1.76571	2.48922	1.07517	2.4487	1.82823	1.49521	1.7767	0.408238	1.92405	0.279385
Mesci_1406	Chromosome	31.0178	-0.385641	0.251144	-1.53554	0.124651	0.523094	2.47399	4.95543	1.03265	2.58981	1.38171	2.31227	2.82069	1.1456	2.0946	0.365335
Mesci_1407	Chromosome	7.18386	-0.166919	0.277538	-0.601428	0.547555	0.870246	0.291251	0.237958	0.0418738	0.262541	0.126064	0.119414	0.190361	0.0758208	0.16934	0.0466401
Mesci_1408	Chromosome	22.641	-0.100066	0.264988	-0.377624	0.70571	0.927561	0.296343	0.780157	0.113616	0.520562	0.299291	0.306005	0.396705	0.19885	0.375286	0.072664
Mesci_1409	Chromosome	69.9063	-0.0558428	0.253622	-0.220181	0.82573	0.966748	2.52655	5.25441	0.693471	3.88606	1.59066	2.84609	2.82481	1.32505	2.77427	0.663599
Mesci_1410	Chromosome	35.6614	0.202892	0.251999	0.80513	0.420745	0.811933	2.05585	4.11789	0.457663	3.09019	2.23896	2.82782	2.21047	1.05944	2.71899	0.25168
Mesci_1411	Chromosome	610.254	0.152515	0.140439	1.08599	0.277485	0.702302	8.70698	12.5626	3.32931	12.8199	9.38162	8.86989	8.19963	2.67746	10.3571	1.24022
Mesci_1412	Chromosome	49.4272	0.306886	0.224762	1.36538	0.172133	0.589903	2.14567	3.6035	1.13112	3.76913	2.94095	3.48636	2.29343	0.717527	3.39882	0.243049
Mesci_1413	Chromosome	135.054	0.338339	0.260933	1.29665	0.194751	0.622228	4.1049	9.66677	0.833182	9.30924	4.87734	6.09409	4.86828	2.57844	6.76022	1.32202
Mesci_1414	Chromosome	1482.85	0.167097	0.161605	1.03398	0.301145	0.72813	3.58777	6.06658	1.77078	5.94276	4.24743	4.74183	3.80838	1.24499	4.97734	0.503367
Mesci_1415	Chromosome	688.466	0.0146605	0.22269	0.0658339	0.94751	0.986716	9.85641	15.5898	2.60521	10.029	11.1705	7.87971	9.35048	3.75686	9.69307	0.96471
Mesci_1416	Chromosome	173.019	-0.000975158	0.221356	-0.00440537	0.996485	0.99789	1.43472	2.13983	0.764176	1.67453	1.99218	1.3844	1.44624	0.39716	1.6837	0.175512
Mesci_1417	Chromosome	211.573	-0.0139306	0.202488	-0.0687972	0.945151	0.986652	2.16658	2.97944	0.952987	2.22223	2.56262	2.06392	2.033	0.588786	2.28293	0.147127
Mesci_1418	Chromosome	195.423	-0.00220767	0.172862	-0.0127713	0.98981	0.996651	3.34601	4.98839	1.17538	3.93227	3.40418	3.09262	3.16993	1.10424	3.47636	0.245057
Mesci_1419	Chromosome	204.038	-0.134799	0.200373	-0.672741	0.501112	0.845313	4.05016	4.62942	2.09972	4.51556	3.83426	3.47932	3.5931	0.765183	3.94305	0.304044
Mesci_1420	Chromosome	149.46	-0.168239	0.188366	-0.893146	0.371779	0.78152	3.48024	4.58292	1.11257	3.90088	2.83552	2.26068	3.05858	1.02375	2.99903	0.480492
Mesci_1421	Chromosome	325.607	0.0870415	0.201871	0.431174	0.666342	0.916553	2.94285	4.19839	1.78678	5.14226	3.24321	3.54549	2.97601	0.696367	3.97699	0.589136
Mesci_1422	Chromosome	3707.27	0.370801	0.212355	1.74614	0.0807873	0.439266	46.8414	70.8643	10.9562	66.8304	52.0138	60.6123	42.8873	17.4066	59.8188	4.29554
Mesci_1423	Chromosome	866.786	0.272909	0.141613	1.92715	0.053961	0.374479	8.56103	11.6177	2.78289	12.5356	8.75765	9.7882	7.65388	2.59041	10.3605	1.12751
Mesci_1424	Chromosome	494.077	0.353755	0.173724	2.0363	0.0417199	0.335293	8.05923	11.5842	2.26668	12.2233	8.93069	9.70808	7.30336	2.71615	10.2874	0.993648
Mesci_1425	Chromosome	305.338	0.156226	0.180932	0.863449	0.387891	0.792519	2.67079	3.8399	0.740542	3.70146	2.38708	2.73995	2.41708	0.903655	2.94283	0.392752
Mesci_1426	Chromosome	682.544	-0.325586	0.276859	-1.176	0.239595	0.66775	50.6458	104.713	5.05243	38.6536	28.9301	30.0409	53.4704	28.8041	32.5415	3.0728
Mesci_1427	Chromosome	28.4462	0.176257	0.245651	0.717511	0.473059	0.837097	1.20954	1.27056	0.48443	1.8691	1.12185	1.18075	0.988177	0.252489	1.39057	0.239869
Mesci_1428	Chromosome	132.326	0.44093	0.208737	2.11237	0.0346548	0.303871	8.08304	14.1056	2.64014	18.2836	9.78254	11.0255	8.27626	3.3112	13.0305	2.65093
Mesci_1429	Chromosome	152.037	-0.0860572	0.186224	-0.462117	0.643997	0.908821	2.022	3.07296	0.914811	2.45899	2.17879	1.77014	2.00326	0.623075	2.13597	0.200005
Mesci_1430	Chromosome	1029.22	-0.506784	0.1931	-2.62447	0.0086784	0.141835	121.161	102.769	44.3167	88.6428	65.5081	61.3633	89.4158	23.1662	71.8381	8.48715
Mesci_1431	Chromosome	1394.2	-0.0616983	0.160188	-0.385162	0.700117	0.925428	29.7439	30.2242	9.25775	31.3729	23.1182	21.0683	23.0753	6.91016	25.1864	3.14932
Mesci_1432	Chromosome	134.175	-0.0347113	0.229625	-0.151165	0.879846	0.977033	4.87093	12.2042	3.17471	10.2676	5.85641	6.39072	6.74995	2.77074	7.50492	1.38994
Mesci_1433	Chromosome	313.798	-0.298029	0.159454	-1.86906	0.0616144	0.393517	8.67502	12.3772	3.46574	9.96513	5.91472	6.54701	8.17267	2.58476	7.47562	1.25807
Mesci_1435	Chromosome	49.8045	0.00404341	0.249825	0.016185	0.987087	0.996223	1.03811	1.33281	0.27185	0.910067	1.21961	0.709381	0.880924	0.316196	0.946352	0.148403
Mesci_1436	Chromosome	74.7939	-0.31565	0.22319	-1.41427	0.157284	0.568737	3.15344	5.64694	1.41603	4.3133	2.46807	2.10174	3.40547	1.22784	2.96104	0.684352
Mesci_1437	Chromosome	66.3067	0.0900772	0.202178	0.445534	0.655934	0.913033	1.93882	2.81609	0.716781	2.50951	1.99807	2.0525	1.8239	0.608736	2.1867	0.162173
Mesci_1438	Chromosome	160.599	-0.0410638	0.189273	-0.216955	0.828243	0.967334	1.62174	1.7014	0.635892	1.84778	1.14864	1.53133	1.31968	0.342665	1.50925	0.202129
Mesci_1439	Chromosome	12.7136	0.0230824	0.277302	0.0832393	0.933661	0.985658	0.484705	1.81034	0.298659	1.09471	0.839189	0.832778	0.864569	0.475927	0.922226	0.0862627
Mesci_1440	Chromosome	45.1459	-0.169656	0.223918	-0.757671	0.448648	0.822415	0.812879	1.05259	0.238149	0.85505	0.637299	0.536608	0.701207	0.241649	0.676319	0.0939739
Mesci_1441	Chromosome	699.38	-0.0503706	0.159439	-0.315924	0.75206	0.94377	8.02596	11.471	2.44629	9.58108	6.46611	6.94406	7.31441	2.62939	7.66375	0.968544
Mesci_1442	Chromosome	227.651	0.0896285	0.167951	0.533659	0.593577	0.886372	2.30037	2.54018	0.666625	2.61693	1.93691	2.04842	1.83572	0.588635	2.20075	0.210563
Mesci_1443	Chromosome	91.8978	0.0536996	0.216271	0.248298	0.803904	0.962774	1.71083	1.6328	0.444051	2.04084	1.0485	1.43186	1.26256	0.409874	1.50707	0.288921
Mesci_1444	Chromosome	48.9756	-0.0407246	0.248995	-0.163556	0.870081	0.975293	1.63776	1.37525	0.274708	1.64666	1.00425	0.870448	1.09591	0.417533	1.17378	0.239572
Mesci_1445	Chromosome	57.5538	0.110286	0.259921	0.424306	0.671343	0.918543	4.09645	3.00064	0.487411	3.25187	3.01628	2.677	2.52817	1.06829	2.98172	0.166848
Mesci_1446	Chromosome	366.752	0.0206907	0.158133	0.130844	0.895899	0.979629	5.2021	5.73233	1.9791	5.84913	4.57258	4.82724	4.30451	1.17274	5.08298	0.390063
Mesci_1447	Chromosome	143.268	-0.233274	0.202842	-1.15003	0.250133	0.673483	1.95023	1.72542	0.715688	1.55103	1.35247	1.38421	1.46378	0.379634	1.42924	0.0615821
Mesci_1448	Chromosome	4.56866	-0.123663	0.266116	-0.464694	0.642151	NA	0.240584	0.168481	0.0592958	0.228783	0.148761	0.0751545	0.15612	0.052697	0.1509	0.0443617
Mesci_1449	Chromosome	332.267	0.0587034	0.20455	0.286988	0.774121	0.95302	2.19455	2.25826	1.12028	2.85465	2.09214	2.36143	1.8577	0.369167	2.43607	0.223259
Mesci_1450	Chromosome	241.475	0.107822	0.198552	0.543043	0.5871	0.886013	5.18124	4.30743	1.63098	5.29448	4.56393	4.29338	3.70655	1.068	4.71726	0.29899
Mesci_1451	Chromosome	242.021	0.0943031	0.17363	0.543127	0.587042	0.886013	4.92991	5.65539	1.92673	6.83124	3.97154	5.02708	4.17068	1.14135	5.27662	0.834898
Mesci_1452	Chromosome	3.4304	0.0595393	0.248104	0.239977	0.810348	NA	0.0840815	0.686961	0.0725314	0.279851	0.436721	0.229825	0.281191	0.202912	0.315466	0.0623237
Mesci_1453	Chromosome	129.143	0.408031	0.220937	1.84682	0.0647732	0.400057	4.75098	7.9019	1.09777	7.37698	6.13245	6.46988	4.58355	1.96597	6.65977	0.371598
Mesci_1454	Chromosome	925.232	-0.210601	0.266954	-0.788903	0.430169	0.813363	20.3522	26.7264	21.2441	37.2975	18.235	25.08	22.7742	1.99279	26.8708	5.57525
Mesci_1455	Chromosome	4471.21	-0.273511	0.12039	-2.27189	0.0230934	0.244808	23.213	29.7804	8.58975	22.307	17.581	17.3047	20.5277	6.26283	19.0642	1.62334
Mesci_1456	Chromosome	1614.03	-0.138366	0.217006	-0.637612	0.523726	0.857336	20.5735	29.6841	4.5832	18.4689	16.7724	14.4355	18.2803	7.33617	16.5589	1.16923
Mesci_1457	Chromosome	125.824	-0.00609914	0.179236	-0.0340286	0.972854	0.992951	3.54465	3.97665	1.36913	4.31411	2.8853	3.15248	2.96348	0.806869	3.45063	0.438575
Mesci_1458	Chromosome	89.0347	-0.27774	0.192043	-1.44624	0.148111	0.559696	0.908206	1.03739	0.365102	0.829072	0.664077	0.660381	0.770232	0.205969	0.717843	0.0556246
Mesci_1459	Chromosome	9.93025	0.357318	0.27774	1.28652	0.198263	0.624115	0.0365005	0.0795241	0.0734685	0.232848	0.126389	0.10642	0.0631644	0.0134461	0.155219	0.03924
Mesci_1460	Chromosome	4.17109	-0.232222	0.263801	-0.880292	0.378701	NA	0.0756396	0.123598	0.0489369	0.078673	0.0654789	0.04135	0.0827247	0.0218419	0.061834	0.0109273
Mesci_1461	Chromosome	12.4882	0.00961129	0.277279	0.0346629	0.972349	0.992791	0.250646	0.321801	0.0617758	0.283043	0.294468	0.137021	0.211407	0.0775843	0.238178	0.0506856
Mesci_1462	Chromosome	173.987	0.148249	0.206071	0.719407	0.47189	0.836847	2.10451	2.55307	0.458438	2.64437	1.61938	1.93489	1.70534	0.636756	2.06621	0.303087
Mesci_1463	Chromosome	129.693	0.0204445	0.184185	0.111	0.911617	0.982053	1.89441	2.37773	0.627619	1.96467	1.77065	1.79357	1.63325	0.521814	1.84296	0.0612114
Mesci_1464	Chromosome	106.185	-0.150068	0.190385	-0.788237	0.430558	0.813441	1.64022	2.44913	0.500097	1.87072	1.26076	1.31407	1.52982	0.565339	1.48185	0.195041
Mesci_1465	Chromosome	81.576	0.234995	0.199703	1.17672	0.239306	0.66775	0.870831	0.943131	0.253314	1.17959	0.867806	0.797122	0.689092	0.218886	0.948172	0.117493
Mesci_1466	Chromosome	293.336	-0.0875636	0.238593	-0.367	0.713619	0.930411	11.5609	9.44543	6.37333	12.8367	10.505	9.91947	9.12654	1.50598	11.0871	0.891021
Mesci_1467	Chromosome	93.9509	-0.107403	0.215495	-0.498404	0.618199	0.895037	1.64218	2.08972	0.413698	2.00733	1.0316	1.14402	1.38187	0.501027	1.39431	0.30822
Mesci_1468	Chromosome	456.918	-0.220914	0.169367	-1.30435	0.192114	0.619611	8.57274	8.32538	2.53088	7.41903	5.37693	5.83658	6.47633	1.97402	6.21085	0.618494
Mesci_1469	Chromosome	54.3103	-0.236662	0.221037	-1.07069	0.28431	0.708682	0.522253	0.623102	0.193077	0.413864	0.437746	0.3852	0.446144	0.12984	0.41227	0.0151897
Mesci_1470	Chromosome	63.0429	-0.225834	0.234165	-0.964422	0.334834	0.757768	1.21638	0.854884	0.33848	0.94683	0.600086	0.772212	0.803248	0.254739	0.773043	0.100097
Mesci_1471	Chromosome	59.0784	-0.609397	0.228303	-2.66925	0.00760218	0.130896	1.00466	0.850489	0.417662	0.644593	0.513437	0.469812	0.757602	0.1757	0.542614	0.0525216
Mesci_1472	Chromosome	33.3092	-0.140423	0.251019	-0.559411	0.575881	0.884292	0.837492	0.547396	0.288979	0.74332	0.547771	0.508704	0.557956	0.15843	0.599931	0.0725759
Mesci_1473	Chromosome	95.6202	0.0983312	0.197292	0.498404	0.6182	0.895037	1.18928	1.24928	0.481549	1.57524	0.987499	1.19414	0.973368	0.246519	1.2523	0.172141
Mesci_1474	Chromosome	141.79	0.0868345	0.185544	0.467998	0.639786	0.905377	2.55309	4.4112	1.06508	3.60448	3.02534	2.86004	2.67646	0.967909	3.16329	0.225698
Mesci_1475	Chromosome	150.66	0.236114	0.189667	1.24489	0.213173	0.640816	3.19038	4.70985	0.873089	4.46716	3.46655	3.40399	2.92444	1.11553	3.77923	0.344436
Mesci_1476	Chromosome	34.2696	0.071257	0.263976	0.269937	0.787209	0.958721	1.29002	1.47555	0.306023	2.17364	0.697955	0.916781	1.02386	0.362895	1.26279	0.459783
Mesci_1477	Chromosome	193.758	-0.0317497	0.179943	-0.176443	0.859946	0.971607	3.81876	5.60387	1.11938	4.47321	3.08112	3.54691	3.514	1.3035	3.70041	0.409127
Mesci_1478	Chromosome	287.641	-0.306948	0.164282	-1.86843	0.0617025	0.393517	4.46891	5.57467	1.93359	4.1056	3.34383	3.56821	3.99239	1.07775	3.67255	0.226007
Mesci_1479	Chromosome	193.236	-0.145965	0.172768	-0.844863	0.398187	0.79788	7.41506	10.4202	2.9104	7.86668	7.02879	5.97907	6.91521	2.18224	6.95818	0.546049
Mesci_1480	Chromosome	257.352	-0.112815	0.169815	-0.664338	0.506474	0.846958	2.07605	2.19161	0.79389	2.33294	1.58719	1.57172	1.68718	0.447891	1.83062	0.2512
Mesci_1481	Chromosome	228.885	0.0451302	0.209955	0.214952	0.829805	0.967487	5.1688	5.29321	1.08415	5.81796	3.67765	3.58043	3.84872	1.38275	4.35868	0.730179
Mesci_1482	Chromosome	577.881	0.340991	0.175484	1.94315	0.051998	0.368855	7.76843	7.55698	2.96496	10.7772	8.27307	9.21919	6.09679	1.5671	9.42314	0.730031
Mesci_1483	Chromosome	33.193	-0.277099	0.248403	-1.11552	0.264627	0.687522	0.663178	0.894016	0.200228	0.551819	0.588445	0.353477	0.585807	0.203982	0.497914	0.0729881
Mesci_1484	Chromosome	71.9266	-0.623867	0.232249	-2.6862	0.00722692	0.127131	0.71676	1.49555	0.466104	0.596404	0.544111	0.608848	0.892804	0.309937	0.583121	0.019833
Mesci_1485	Chromosome	95.8317	-0.603498	0.196341	-3.07373	0.00211401	0.0594643	1.44775	2.07825	0.711975	1.1371	0.983876	0.902393	1.41266	0.394801	1.00779	0.0687997
Mesci_1486	Chromosome	58.9422	0.0843184	0.205947	0.409417	0.682234	0.92079	1.07261	1.36649	0.392062	1.34631	1.02295	1.07334	0.943721	0.288582	1.14753	0.100447
Mesci_1487	Chromosome	145.886	-0.28149	0.181724	-1.549	0.121382	0.518781	1.80154	1.89004	0.688733	1.7801	1.16079	1.21428	1.4601	0.38653	1.38505	0.198124
Mesci_1488	Chromosome	177.641	-0.191107	0.20123	-0.949691	0.342269	0.761345	1.73714	1.79277	0.851787	1.86386	1.39298	1.37449	1.46056	0.304812	1.54378	0.160132
Mesci_1489	Chromosome	139.044	-0.287032	0.223463	-1.28447	0.198977	0.625531	2.95523	2.42602	0.719651	1.77659	1.88502	1.62327	2.03363	0.674518	1.76163	0.075932
Mesci_1490	Chromosome	578.162	-0.119752	0.245791	-0.487209	0.62611	0.9	13.208	13.0035	1.85569	10.3393	7.74842	7.51653	9.35576	3.7505	8.53475	0.904753
Mesci_1491	Chromosome	298.623	-0.0717475	0.179428	-0.399869	0.689253	0.921979	5.46699	5.18955	2.03088	5.78484	4.30859	4.17202	4.22914	1.10204	4.75515	0.516354
Mesci_1492	Chromosome	21.2543	-0.138813	0.263191	-0.527423	0.5979	0.887247	2.06403	1.89714	0.333843	1.50276	1.11673	1.41043	1.43167	0.551024	1.34331	0.116383
Mesci_1494	Chromosome	951.556	-0.121211	0.244121	-0.49652	0.619527	0.895824	37.4682	49.6015	29.4694	54.2256	47.395	37.4057	38.8463	5.85235	46.3421	4.88394
Mesci_1495	Chromosome	669.018	0.20428	0.173675	1.17622	0.239507	0.66775	10.6517	11.3767	2.87295	11.7896	9.94161	10.2726	8.30046	2.72181	10.6679	0.568905
Mesci_1496	Chromosome	322.929	-0.245803	0.200811	-1.22405	0.220933	0.648013	12.0108	24.5815	4.71577	13.1483	11.0192	11.605	13.7694	5.80177	11.9241	0.634991
Mesci_1497	Chromosome	45.8509	-0.305258	0.26033	-1.17258	0.240963	0.66775	0.982657	2.17438	0.247238	1.19241	0.513938	0.839361	1.13476	0.561492	0.848569	0.195912
Mesci_1498	Chromosome	45.8177	-0.178448	0.222907	-0.800548	0.423393	0.811933	0.79439	0.84964	0.274107	0.817234	0.587653	0.513229	0.639379	0.183331	0.639372	0.0914894
Mesci_1499	Chromosome	2133.37	0.345239	0.177156	1.94878	0.0513217	0.368389	24.9384	23.7958	9.53676	33.9081	27.65	29.084	19.4236	4.95443	30.214	1.89288
Mesci_1500	Chromosome	1079.92	-0.245854	0.131717	-1.86653	0.0619668	0.393517	14.1864	20.266	5.26563	15.6111	10.8205	10.8601	13.2394	4.35606	12.4305	1.59031
Mesci_1501	Chromosome	697.863	-0.169786	0.189305	-0.896891	0.369777	0.77933	8.30396	11.1646	4.63571	9.89061	7.69799	8.13481	8.03476	1.88953	8.57447	0.670042
Mesci_1502	Chromosome	63.6152	0.14196	0.21002	0.675936	0.499081	0.845313	3.74416	4.63492	1.12555	4.43716	3.97784	3.4734	3.16821	1.0532	3.9628	0.278314
Mesci_1503	Chromosome	1322.98	-0.164664	0.132012	-1.24734	0.212274	0.639184	15.1479	21.9447	5.5345	16.5132	12.6989	12.7573	14.209	4.76041	13.9898	1.26181
Mesci_1504	Chromosome	1272.89	-0.141842	0.169387	-0.837385	0.402376	0.79944	20.4681	25.3634	7.93132	18.4154	18.4901	17.6529	17.9209	5.19086	18.1862	0.267507
Mesci_1505	Chromosome	101.073	-0.0095188	0.191207	-0.0497828	0.960296	0.990075	1.40026	2.01149	0.703508	1.99737	1.39865	1.40479	1.37175	0.377852	1.60027	0.198558
Mesci_1506	Chromosome	26.9012	-0.0727322	0.257788	-0.28214	0.777836	0.954935	1.93882	4.97844	0.796424	3.07288	1.99807	2.42263	2.57123	1.24797	2.49786	0.312542
Mesci_1507	Chromosome	260.379	-0.227569	0.171086	-1.33015	0.18347	0.60574	6.02419	10.1455	2.32954	7.04841	5.21496	4.85787	6.1664	2.25738	5.70708	0.67854
Mesci_1508	Chromosome	581.87	-0.315659	0.236839	-1.3328	0.182597	0.604967	6.34849	9.07441	4.49044	6.48162	7.11966	5.2907	6.63778	1.33116	6.29733	0.535954
Mesci_1509	Chromosome	283.489	-0.132284	0.177204	-0.746508	0.455361	0.826719	3.95014	6.48048	2.0854	5.19321	3.76146	4.18929	4.17201	1.27359	4.38132	0.424316
Mesci_1510	Chromosome	49.2619	-0.138308	0.25693	-0.538309	0.590364	0.886013	0.43055	0.37422	0.292384	0.480211	0.412364	0.380597	0.365718	0.040111	0.424391	0.0293782
Mesci_1511	Chromosome	20.2797	-0.244525	0.269307	-0.907977	0.36389	0.776285	0.344792	0.299307	0.0650625	0.170344	0.17722	0.23561	0.236387	0.0866628	0.194391	0.0207047
Mesci_1512	Chromosome	74.8125	-0.0265547	0.219737	-0.120848	0.903812	0.982037	0.4781	0.970623	0.168719	0.711252	0.495398	0.479167	0.539147	0.233493	0.561939	0.0748034
Mesci_1513	Chromosome	54.982	0.317459	0.22456	1.41369	0.157452	0.568737	0.770174	1.11548	0.347288	1.10692	1.16675	1.05258	0.744314	0.222135	1.10875	0.0329712
Mesci_1514	Chromosome	155.245	0.0350459	0.180448	0.194217	0.846006	0.969355	1.55437	1.82694	0.486157	2.03459	1.2118	1.28205	1.28916	0.409138	1.50948	0.263338
Mesci_1515	Chromosome	119.963	-0.429124	0.21005	-2.04296	0.0410562	0.332784	8.06516	9.59841	1.72926	5.70231	4.47963	4.25609	6.46428	2.40852	4.81268	0.449475
Mesci_1516	Chromosome	829.673	-0.166251	0.151099	-1.10028	0.27121	0.693299	20.8522	24.9504	7.698	21.0821	17.7794	15.1746	17.8335	5.20403	18.012	1.70932
Mesci_1517	Chromosome	3165.04	-0.149454	0.134434	-1.11173	0.266255	0.689338	52.9105	59.9147	17.815	56.0417	38.9765	38.8375	43.5467	13.0238	44.6186	5.71169
Mesci_1518	Chromosome	420.884	-0.276583	0.172461	-1.60374	0.108772	0.495622	11.9573	21.1584	6.0392	14.8211	10.3779	11.0413	13.0516	4.3987	12.0801	1.38381
Mesci_1519	Chromosome	2074.06	-0.165923	0.148182	-1.11972	0.262834	0.686631	15.1209	20.9582	7.09847	18.0756	13.2633	13.5929	14.3925	4.01749	14.9772	1.55208
Mesci_1520	Chromosome	327.427	-0.0188061	0.182619	-0.102979	0.917979	0.982492	4.7772	4.80031	2.0368	5.44853	4.19489	4.1725	3.87144	0.917343	4.60531	0.421661
Mesci_1521	Chromosome	464.251	-1.46955	0.275359	-5.33684	9.45799e-08	1.19423e-05	18.3928	7.17874	10.2088	3.86544	2.43836	2.41316	11.9268	3.34926	2.90565	0.47995
Mesci_1522	Chromosome	936.612	-1.09551	0.264152	-4.14728	3.36453e-05	0.00205562	28.5833	18.574	17.7859	10.7009	10.0914	7.84685	21.6477	3.47524	9.54639	0.867792
Mesci_1523	Chromosome	2688.87	-0.295287	0.253091	-1.16672	0.243323	0.66775	139.497	300.842	29.5401	125.611	103.219	109.358	156.626	78.7849	112.729	6.68014
Mesci_1524	Chromosome	188.659	-0.226698	0.169192	-1.33988	0.180283	0.600114	3.33001	5.00254	1.5444	3.69446	2.86719	2.95574	3.29231	0.998457	3.17246	0.262247
Mesci_1525	Chromosome	154.476	-0.227077	0.179686	-1.26374	0.206322	0.633003	2.47819	3.44203	1.08225	2.41003	2.01121	2.26075	2.33416	0.685009	2.22733	0.116336
Mesci_1526	Chromosome	50.9253	-0.373166	0.226735	-1.64583	0.0997996	0.47402	1.00751	1.61271	0.567582	0.923875	0.85437	0.876747	1.0626	0.302957	0.884998	0.020484
Mesci_1527	Chromosome	100.049	-0.368249	0.212538	-1.73262	0.0831627	0.445783	3.2927	5.5418	1.56222	3.67133	1.93827	3.07805	3.46557	1.15206	2.89588	0.508517
Mesci_1528	Chromosome	221.728	-0.328811	0.242345	-1.35679	0.174848	0.593472	5.59142	8.11472	0.951975	4.19339	3.47102	3.117	4.88604	2.09757	3.5938	0.316735
Mesci_1529	Chromosome	211.382	-0.281741	0.18661	-1.50979	0.131098	0.534362	4.11323	4.74608	1.97641	4.44331	3.12342	2.97839	3.61191	0.837906	3.51504	0.466019
Mesci_1530	Chromosome	204.835	-0.14655	0.192744	-0.760335	0.447054	0.821295	2.103	1.80663	0.613599	1.82064	1.37877	1.43707	1.50774	0.455185	1.54549	0.1386
Mesci_1531	Chromosome	76.6878	-0.348695	0.262738	-1.32716	0.184455	0.607932	1.06483	1.2778	0.975971	1.1906	0.892988	1.10056	1.1062	0.0895505	1.06138	0.0881189
Mesci_1532	Chromosome	595.724	0.116727	0.157674	0.740304	0.459115	0.828735	9.08405	12.7655	2.80797	11.2876	9.03024	8.91396	8.21919	2.90685	9.74394	0.772573
Mesci_1533	Chromosome	12.7308	-0.325194	0.278521	-1.16757	0.242979	0.66775	0.281709	0.986405	0.347159	0.234405	0.452895	0.440007	0.538424	0.224786	0.375769	0.0707798
Mesci_1534	Chromosome	199.059	-0.026594	0.208658	-0.127452	0.898582	0.980931	2.17647	4.7419	1.11668	3.12486	2.53676	2.94731	2.67835	1.07618	2.86965	0.174155
Mesci_1535	Chromosome	266.118	1.0631	0.216573	4.90872	9.1672e-07	8.68134e-05	3.28451	3.41537	1.86247	10.3777	8.6492	7.81001	2.85411	0.497261	8.94564	0.755901
Mesci_1536	Chromosome	458.558	1.18986	0.181707	6.54823	5.82223e-11	1.06716e-08	3.04246	3.49187	1.44765	9.71442	7.91174	7.00931	2.66066	0.620225	8.21182	0.795183
Mesci_1537	Chromosome	424.607	-0.428365	0.186285	-2.29952	0.0214756	0.236937	5.84117	10.5428	2.03088	6.05689	4.04301	4.01411	6.13828	2.46167	4.70467	0.67616
Mesci_1538	Chromosome	320.355	-0.391336	0.151267	-2.58706	0.00967992	0.150061	5.67168	7.69396	2.11001	5.71151	3.66581	3.76077	5.15855	1.63224	4.37936	0.666636
Mesci_1539	Chromosome	112.371	-0.249575	0.219614	-1.13643	0.255778	0.679762	2.28526	1.82951	0.80706	1.62077	1.52686	1.55952	1.64061	0.437048	1.56905	0.0275235
Mesci_1540	Chromosome	373.643	-0.0914931	0.153126	-0.597501	0.550173	0.87126	6.03771	7.07013	1.97599	6.7534	4.29639	4.9471	5.02794	1.55481	5.3323	0.734964
Mesci_1541	Chromosome	63.3072	-0.122488	0.219509	-0.558011	0.576837	0.884292	1.6507	2.87418	0.630273	2.18413	1.19471	1.71603	1.71839	0.648644	1.69829	0.285758
Mesci_1542	Chromosome	871.733	-0.287438	0.202981	-1.41609	0.15675	0.568737	15.3624	14.901	6.61964	11.7413	11.4671	11.7542	12.2943	2.84048	11.6542	0.0936249
Mesci_1543	Chromosome	81.5992	-0.0283306	0.225653	-0.12555	0.900088	0.981401	2.2529	2.7978	0.466422	1.93084	1.73574	1.95824	1.83904	0.704106	1.87494	0.0700487
Mesci_1544	Chromosome	216.799	-0.319976	0.201097	-1.59115	0.111576	0.502358	3.33303	6.97355	1.71902	4.57824	2.90057	2.95966	4.00853	1.554	3.47949	0.549639
Mesci_1545	Chromosome	63.564	0.103623	0.233452	0.443874	0.657134	0.913392	0.844726	0.996892	0.499286	1.47085	0.975004	0.795301	0.780301	0.147214	1.08038	0.202005
Mesci_1546	Chromosome	31.7101	-0.424042	0.250243	-1.69452	0.0901668	0.456213	1.34959	1.42118	0.388066	0.673782	0.804827	0.836153	1.05294	0.333081	0.771587	0.0497319
Mesci_1547	Chromosome	35.8458	-0.150271	0.257379	-0.583849	0.559322	0.875862	1.13809	0.619893	0.385001	0.984121	0.61817	0.707556	0.714328	0.222466	0.769949	0.110151
Mesci_1548	Chromosome	288.448	-0.161653	0.201765	-0.801195	0.423019	0.811933	5.58412	6.29506	2.98758	6.26543	4.7161	5.19063	4.95559	1.00518	5.39072	0.458305
Mesci_1549	Chromosome	288.62	-0.131973	0.156947	-0.840874	0.400419	0.798457	4.58092	5.33015	1.68832	4.57877	3.52358	3.92308	3.86647	1.11034	4.00848	0.307584
Mesci_1550	Chromosome	251.453	-0.0885936	0.170856	-0.518529	0.604089	0.890994	5.30784	6.88959	2.43706	6.64265	5.03949	4.46947	4.87816	1.30317	5.38387	0.650544
Mesci_1551	Chromosome	213.956	0.238613	0.183397	1.30107	0.193233	0.619611	4.31436	4.68795	1.92697	6.35978	4.9671	4.54947	3.64309	0.86481	5.29212	0.547276
Mesci_1552	Chromosome	666.212	0.0470458	0.206361	0.227979	0.819663	0.966672	14.4118	19.8938	8.41525	25.737	13.737	16.4113	14.2403	3.31467	18.6284	3.63717
Mesci_1553	Chromosome	525.525	0.105573	0.186456	0.56621	0.571251	0.882503	20.1319	29.2007	5.46899	23.8468	17.909	21.2004	18.2672	6.91391	20.9854	1.71748
Mesci_1554	Chromosome	24.7582	-0.173409	0.253658	-0.683634	0.494206	0.845313	0.473818	0.629066	0.0894098	0.431217	0.307627	0.331873	0.397431	0.160399	0.356906	0.0378092
Mesci_1555	Chromosome	264.79	-0.0232469	0.169065	-0.137503	0.890634	0.978509	4.78864	4.84144	1.72694	5.19724	3.90969	3.94861	3.78567	1.02948	4.35185	0.422844
Mesci_1556	Chromosome	55.3212	0.215265	0.217375	0.99029	0.322032	0.747463	2.12645	2.54397	0.655123	3.28599	1.80793	2.17963	1.77518	0.572852	2.42452	0.443902
Mesci_1557	Chromosome	853.791	0.055434	0.142055	0.390229	0.696367	0.924291	4.83405	5.49186	1.84968	5.98356	4.26026	4.55751	4.05853	1.12063	4.93378	0.531859
Mesci_1558	Chromosome	129.431	-0.652123	0.184544	-3.5337	0.000409789	0.0163973	2.12935	3.28341	1.06071	1.84666	1.31109	1.33621	2.15783	0.641795	1.49799	0.174489
Mesci_1559	Chromosome	5063.91	-0.348059	0.265361	-1.31164	0.189641	0.614683	51.182	48.6011	43.1622	47.1169	50.281	43.0345	47.6484	2.3636	46.8108	2.09747
Mesci_1560	Chromosome	51.29	-0.24986	0.268494	-0.930595	0.352063	0.767033	2.18368	8.58601	1.29505	3.9747	2.06757	3.43205	4.02158	2.29659	3.15811	0.567325
Mesci_1561	Chromosome	511.891	-0.555139	0.184944	-3.00165	0.00268517	0.0681122	5.3236	10.1982	2.28746	5.47837	3.77057	3.4394	5.93642	2.3041	4.22945	0.631736
Mesci_1562	Chromosome	399.204	0.355489	0.182699	1.94576	0.0516832	0.368389	6.03925	11.3402	2.56068	12.7588	7.70907	8.81888	6.64672	2.55257	9.76224	1.53214
Mesci_1563	Chromosome	324.697	0.568011	0.242364	2.34363	0.019097	0.221826	2.11914	1.35664	0.415692	2.54592	2.64366	2.08208	1.29716	0.492643	2.42389	0.173215
Mesci_1564	Chromosome	857.771	0.00302228	0.163894	0.0184405	0.985287	0.996223	10.4192	12.5885	3.06723	10.2834	8.7584	9.45974	8.69164	2.88109	9.50052	0.440705
Mesci_1565	Chromosome	139.374	-0.190402	0.186109	-1.02307	0.306275	0.73301	2.7914	2.83198	0.767368	2.5141	1.7924	1.88651	2.13025	0.68154	2.06434	0.226517
Mesci_1566	Chromosome	77.0038	-0.0925245	0.232712	-0.397593	0.69093	0.921979	1.63053	1.25061	0.559748	1.21829	1.28187	1.23699	1.14696	0.313422	1.24572	0.0188648
Mesci_1567	Chromosome	109.135	-0.0927794	0.20223	-0.458782	0.646391	0.909422	1.82224	2.0865	0.436008	1.90362	1.15143	1.367	1.44825	0.511837	1.47402	0.223634
Mesci_1568	Chromosome	221.22	-0.366566	0.191472	-1.91447	0.0555602	0.378983	2.80427	4.19864	1.5527	2.77836	2.29208	2.48135	2.85187	0.76419	2.51726	0.14152
Mesci_1569	Chromosome	291.569	-0.274555	0.190052	-1.44463	0.148561	0.559789	2.18306	3.90294	1.24807	2.64994	2.12696	2.08263	2.44469	0.777478	2.28651	0.182163
Mesci_1570	Chromosome	147.73	0.396761	0.256167	1.54884	0.121421	0.518781	1.16313	3.66379	0.4231	3.54478	2.06229	2.2293	1.75001	0.980449	2.61213	0.468814
Mesci_1571	Chromosome	89.3137	-0.234145	0.256533	-0.912726	0.361387	0.775076	1.58658	3.21975	1.43486	3.17266	1.307	1.91654	2.0804	0.571359	2.13207	0.549246
Mesci_1572	Chromosome	45.8183	-0.33229	0.220317	-1.50823	0.131495	0.534826	1.03898	1.62548	0.476732	1.04846	0.822866	0.809675	1.04707	0.331641	0.893666	0.0774889
Mesci_1573	Chromosome	733.19	0.140717	0.164163	0.857181	0.391345	0.794434	4.49391	5.7931	2.17424	6.92549	4.7594	5.00045	4.15375	1.05843	5.56178	0.685397
Mesci_1574	Chromosome	1084.99	0.0687767	0.158015	0.435254	0.663378	0.916439	19.686	22.8193	5.54507	23.2534	15.4139	17.333	16.0168	5.31341	18.6668	2.35929
Mesci_1575	Chromosome	1496.32	-0.2561	0.172999	-1.48036	0.138778	0.547626	25.6237	39.6115	7.70424	24.7334	19.4073	19.3883	24.3131	9.23411	21.1764	1.77854
Mesci_1576	Chromosome	2080.97	-0.320533	0.147707	-2.17006	0.0300025	0.282242	40.569	65.6141	16.3445	46.3881	30.5541	31.29	40.8425	14.2236	36.0774	5.15972
Mesci_1577	Chromosome	241.583	-0.0843998	0.167184	-0.504833	0.613676	0.894905	4.03843	6.19551	1.76466	4.68096	3.95393	4.04905	3.99953	1.27922	4.22798	0.228147
Mesci_1578	Chromosome	106.151	0.152497	0.204905	0.744233	0.456736	0.827795	2.01449	4.04528	0.858413	3.47362	2.33218	2.73326	2.30606	0.931448	2.84635	0.334321
Mesci_1579	Chromosome	57.5547	0.385947	0.226395	1.70475	0.0882414	0.453334	2.575	5.40982	1.58663	6.61148	4.20344	4.54479	3.19048	1.14576	5.1199	0.752272
Mesci_1580	Chromosome	70.6425	-0.102899	0.206322	-0.498729	0.617971	0.895037	1.02643	1.81034	0.477854	1.43702	1.01549	0.979738	1.10488	0.386651	1.14408	0.146832
Mesci_1581	Chromosome	75.9358	-0.17134	0.201061	-0.852179	0.394115	0.796536	1.32636	1.78803	0.543475	1.42093	0.947253	1.25077	1.21929	0.363239	1.20632	0.138534
Mesci_1582	Chromosome	143.613	-0.229817	0.197368	-1.16441	0.244259	0.668213	1.96846	3.88558	0.991667	2.67309	1.89489	1.82507	2.2819	0.849973	2.13102	0.271786
Mesci_1583	Chromosome	56.4735	-0.175519	0.226206	-0.775923	0.437794	0.817008	1.16102	1.47555	0.250383	1.0734	0.865465	0.722847	0.962317	0.367365	0.887238	0.10178
Mesci_1584	Chromosome	84.3517	0.429286	0.204468	2.09952	0.0357707	0.308279	1.51818	1.86956	0.664307	2.39835	1.94279	2.33348	1.35068	0.357865	2.22487	0.142277
Mesci_1585	Chromosome	476.864	0.322602	0.18349	1.75815	0.0787224	0.432592	13.2903	13.4024	3.23194	17.083	12.4911	12.884	9.97487	3.37162	14.1527	1.4695
Mesci_1587	Chromosome	189.282	-0.124534	0.171925	-0.724349	0.468851	0.8359	4.98074	7.82738	2.08958	6.52231	4.5944	4.22559	4.9659	1.65638	5.1141	0.712108
Mesci_1588	Chromosome	416.561	0.19354	0.199932	0.968028	0.33303	0.756306	9.10483	15.8197	2.61113	12.9131	9.83661	10.7821	9.17856	3.81317	11.1773	0.909831
Mesci_1589	Chromosome	580.137	0.0811371	0.167947	0.483111	0.629017	0.901406	7.05185	7.35241	2.33456	7.58867	6.76169	5.95998	5.5796	1.62484	6.77012	0.470181
Mesci_1590	Chromosome	189.082	-0.0610875	0.169934	-0.359478	0.719237	0.932187	1.96282	2.79289	0.922695	2.6517	1.83279	1.85066	1.8928	0.541013	2.11172	0.270042
Mesci_1591	Chromosome	366.496	0.0244293	0.154187	0.158439	0.874111	0.975657	3.81121	4.43185	1.50468	4.72331	3.53491	3.3457	3.24925	0.890495	3.86797	0.431142
Mesci_1592	Chromosome	4996.82	-0.39632	0.1513	-2.61943	0.00880778	0.142988	28.0343	36.6118	13.0057	27.0254	20.6488	20.6347	25.8839	6.8988	22.7696	2.12791
Mesci_1593	Chromosome	1102.92	-0.41166	0.139887	-2.94281	0.00325252	0.0789779	20.0806	28.2866	6.78288	17.3745	13.6401	13.6525	18.3834	6.26533	14.8891	1.24275
Mesci_1594	Chromosome	220.688	-0.0306589	0.183717	-0.166881	0.867464	0.973913	5.48548	7.03997	1.94965	5.25001	5.36002	5.07086	4.82503	1.5061	5.22696	0.0842646
Mesci_1595	Chromosome	769.909	-0.0206263	0.189042	-0.10911	0.913116	0.982265	9.20104	13.6224	2.76671	10.1544	9.43204	7.24337	8.53005	3.15168	8.94327	0.875156
Mesci_1596	Chromosome	420.9	-0.114941	0.156054	-0.736548	0.461397	0.830954	8.16026	12.5065	2.79954	9.36554	6.83674	7.32217	7.82211	2.80726	7.84148	0.774805
Mesci_1597	Chromosome	84.6672	0.0369937	0.19139	0.19329	0.846732	0.969355	3.03886	3.54686	1.03705	3.64005	2.48611	2.82962	2.54092	0.766105	2.98526	0.342084
Mesci_1598	Chromosome	135.191	-0.0309444	0.201522	-0.153554	0.877962	0.976856	5.157	9.74568	2.32101	6.45523	6.05586	5.83449	5.74123	2.16313	6.11519	0.181632
Mesci_1599	Chromosome	141.976	0.265991	0.185883	1.43095	0.152443	0.56282	10.1006	14.6433	3.01356	16.114	11.0448	10.4207	9.25251	3.3839	12.5265	1.80277
Mesci_1600	Chromosome	135.747	-0.348728	0.197458	-1.76609	0.0773808	0.428569	2.70904	3.82063	0.737237	2.33465	1.94032	1.61318	2.4223	0.901571	1.96272	0.20857
Mesci_1601	Chromosome	203.209	-0.00241908	0.23408	-0.0103344	0.991754	0.997328	3.35066	3.28506	1.932	3.65379	3.55701	3.66343	2.85591	0.462343	3.62474	0.0339797
Mesci_1602	Chromosome	175.672	-0.0544907	0.197447	-0.275976	0.782566	0.956754	11.7191	10.7715	3.24941	10.9702	9.28436	7.72212	8.58002	2.6793	9.32555	0.937856
Mesci_1603	Chromosome	517.371	-0.275868	0.157761	-1.74864	0.0803529	0.437864	9.98737	10.9686	3.79472	8.74414	7.10842	7.44601	8.25022	2.24568	7.76619	0.49859
Mesci_1604	Chromosome	142.769	-0.25699	0.199123	-1.29061	0.19684	0.624115	5.73649	7.96487	1.54461	6.07001	3.35844	4.04233	5.08199	1.88204	4.49026	0.814173
Mesci_1605	Chromosome	185.722	-0.201925	0.192738	-1.04767	0.294791	0.719402	4.06939	5.1177	1.9298	3.79382	3.57808	3.70382	3.70563	0.93807	3.69191	0.062563
Mesci_1606	Chromosome	42.0802	-0.029342	0.252793	-0.116071	0.907596	0.982037	1.36607	0.949872	0.651888	1.59619	1.18256	0.953348	0.989275	0.207104	1.24403	0.1881
Mesci_1607	Chromosome	200.545	-0.293597	0.270755	-1.08436	0.278203	0.702569	3.17075	2.3056	2.39329	2.48003	2.96441	2.57404	2.62321	0.274936	2.67282	0.148295
Mesci_1608	Chromosome	185.338	0.308382	0.181979	1.69461	0.0901496	0.456213	5.22569	4.98106	1.69044	7.36025	5.25411	5.07369	3.96573	1.13983	5.89601	0.733966
Mesci_1609	Chromosome	506.244	-0.127058	0.167966	-0.756451	0.449379	0.823107	11.9974	12.5873	3.34689	10.8291	8.72277	8.587	9.31054	2.98669	9.37963	0.725805
Mesci_1610	Chromosome	11.2096	0.0649398	0.278586	0.233105	0.81568	0.965672	0.148692	0.566923	0.0855108	0.32993	0.321794	0.243856	0.267042	0.151046	0.298527	0.0274359
Mesci_1611	Chromosome	713.734	-0.00140781	0.158407	-0.00888732	0.992909	0.99789	5.46163	6.45099	2.34257	6.61425	4.69504	5.52233	4.75173	1.23798	5.61054	0.555781
Mesci_1612	Chromosome	1439.6	-0.454781	0.163125	-2.78794	0.00530451	0.106128	16.4687	27.4811	7.76399	15.9997	13.4178	12.1005	17.2379	5.70481	13.8393	1.14518
Mesci_1613	Chromosome	1469.59	-0.278055	0.161261	-1.72426	0.0846613	0.448096	9.25541	12.6335	4.50711	9.72492	7.81828	7.73912	8.79869	2.35699	8.42744	0.649142
Mesci_1614	Chromosome	404.964	-0.135776	0.171671	-0.790908	0.428997	0.813291	5.20558	6.73221	2.52732	5.89864	4.86863	4.70477	4.8217	1.22893	5.15735	0.373653
Mesci_1615	Chromosome	269.25	-0.339266	0.25208	-1.34587	0.178345	0.597964	3.57592	4.91779	3.07075	3.87752	3.85195	3.37898	3.85482	0.551129	3.70282	0.162087
Mesci_1616	Chromosome	834.707	-0.133479	0.177807	-0.750698	0.452834	0.826337	11.4883	21.4019	4.57591	13.9235	11.48	11.07	12.4887	4.88292	12.1578	0.89072
Mesci_1617	Chromosome	2561.55	-0.322307	0.148103	-2.17624	0.0295377	0.279722	17.7072	18.4159	5.91736	15.6131	11.3745	11.093	14.0135	4.05324	12.6935	1.46203
Mesci_1618	Chromosome	206.601	-0.180103	0.175968	-1.0235	0.306073	0.73301	8.68383	9.77511	3.76212	9.8269	6.61524	6.68828	7.40702	1.84948	7.71014	1.05859
Mesci_1619	Chromosome	2265.14	-0.158882	0.176007	-0.902702	0.366684	0.77693	21.9014	25.105	10.47	24.3348	18.0418	19.4796	19.1588	4.44175	20.6188	1.90381
Mesci_1620	Chromosome	29.439	0.267645	0.250007	1.07055	0.284371	0.708682	0.468625	0.76575	0.269501	0.854143	0.811348	0.597763	0.501292	0.144183	0.754418	0.0792958
Mesci_1621	Chromosome	114.507	-0.0708841	0.195915	-0.36181	0.717494	0.931451	1.08659	1.21328	0.476476	1.34867	0.791696	0.999916	0.925449	0.227446	1.04676	0.162481
Mesci_1622	Chromosome	1856.74	-0.15461	0.175438	-0.881279	0.378167	0.785802	13.2923	15.2744	6.32029	15.9664	10.7973	11.139	11.629	2.71533	12.6342	1.66899
Mesci_1623	Chromosome	17.6591	-0.0508204	0.278524	-0.182463	0.855219	0.970677	0.423242	2.24767	0.319464	1.14456	0.412186	1.24364	0.996793	0.626157	0.933461	0.262202
Mesci_1625	Chromosome	254.087	-0.0444104	0.248486	-0.178724	0.858155	0.971278	4.50325	5.77047	0.720254	3.98625	3.86278	2.69376	3.66466	1.51697	3.51426	0.411796
Mesci_1626	Chromosome	100.469	0.25231	0.19798	1.27442	0.202514	0.631006	0.735713	1.20218	0.333191	1.14783	1.05086	0.930073	0.757029	0.251082	1.04292	0.0629853
Mesci_1627	Chromosome	42.9545	0.179969	0.227013	0.792768	0.427913	0.812952	0.489576	0.87057	0.223583	0.778791	0.623251	0.65335	0.52791	0.18775	0.68513	0.0476294
Mesci_1628	Chromosome	67.3047	0.151027	0.216059	0.699009	0.484546	0.841752	0.748763	1.36468	0.372639	1.1622	1.07199	0.928858	0.828693	0.289152	1.05435	0.0679337
Mesci_1629	Chromosome	66.1562	0.291149	0.209439	1.39014	0.164487	0.579085	0.93604	1.04286	0.293621	1.2627	0.883965	1.1242	0.757506	0.233983	1.09029	0.110639
Mesci_1630	Chromosome	101.742	-0.126653	0.217562	-0.582149	0.560466	0.875862	0.740393	1.03311	0.45928	0.879108	0.741756	0.814051	0.744261	0.165662	0.811639	0.0396684
Mesci_1631	Chromosome	45.0231	0.135402	0.246877	0.548462	0.583375	0.885711	0.502694	1.23213	0.274639	1.22696	0.594727	0.723662	0.66982	0.288759	0.848451	0.192881
Mesci_1632	Chromosome	112.531	-0.0662099	0.206655	-0.320389	0.748673	0.94377	1.02563	1.20361	0.514758	1.08615	1.00893	1.00923	0.914665	0.206449	1.03477	0.0256929
Mesci_1633	Chromosome	139.803	-0.0822514	0.180345	-0.456079	0.648333	0.910846	1.32783	1.456	0.535037	1.541	1.0814	1.06018	1.10629	0.288013	1.22753	0.156855
Mesci_1634	Chromosome	124.68	0.035088	0.191598	0.183133	0.854694	0.970677	1.81572	2.23779	0.862792	2.21503	1.74498	2.00203	1.63877	0.406668	1.98735	0.135891
Mesci_1635	Chromosome	6.60009	-0.029	0.277664	-0.104443	0.916818	NA	0.176847	0.216731	0.0381386	0.165546	0.153091	0.132932	0.143906	0.0541224	0.150523	0.00950206
Mesci_1636	Chromosome	25.1476	0.0670167	0.25663	0.261141	0.793983	0.960433	0.461624	0.942887	0.199106	0.864246	0.57944	0.454242	0.534539	0.217784	0.632643	0.12131
Mesci_1637	Chromosome	40.1081	0.164691	0.242809	0.678273	0.497599	0.845313	0.899389	0.662776	0.212976	0.865757	0.732775	0.771248	0.591714	0.201311	0.789926	0.0395083
Mesci_1638	Chromosome	38.8515	0.530839	0.252964	2.09848	0.0358628	0.308279	0.462055	0.719062	0.379604	1.42803	0.76188	1.1066	0.52024	0.10222	1.09883	0.192339
Mesci_1639	Chromosome	56.3583	0.181308	0.233512	0.776438	0.437491	0.817008	1.86786	1.90759	1.10775	2.88177	2.08856	2.27622	1.62774	0.260244	2.41552	0.239339
Mesci_1640	Chromosome	61.1336	0.459748	0.215188	2.13649	0.0326395	0.295785	0.934914	0.972161	0.337258	1.58414	0.985906	1.29167	0.748111	0.205708	1.28724	0.172709
Mesci_1641	Chromosome	250.517	0.225444	0.233747	0.964478	0.334806	0.757768	3.24877	2.71276	1.71606	5.25167	3.14687	3.93539	2.5592	0.449066	4.11131	0.61394
Mesci_1642	Chromosome	591.536	0.658657	0.168973	3.898	9.69915e-05	0.00499019	4.16493	5.35855	1.36905	9.06155	4.93378	6.45667	3.63084	1.18223	6.81733	1.20515
Mesci_1643	Chromosome	213.234	0.296876	0.166173	1.78655	0.0740109	0.42011	2.49068	2.9458	0.787797	3.63172	2.37171	2.81394	2.07476	0.656756	2.93912	0.369079
Mesci_1644	Chromosome	257.105	-0.247492	0.187713	-1.31846	0.18735	0.612148	8.73964	11.4026	4.47086	10.8236	6.33402	7.44435	8.20435	2.01883	8.20065	1.35007
Mesci_1645	Chromosome	140.511	-0.208892	0.174471	-1.19728	0.231196	0.659798	2.46018	3.14148	1.02598	2.83337	1.81942	1.92385	2.20921	0.62345	2.19221	0.321994
Mesci_1646	Chromosome	165.687	-0.457523	0.215852	-2.11961	0.0340389	0.301145	2.27758	2.25612	1.18086	2.04242	1.48127	1.38056	1.90485	0.362049	1.63475	0.205897
Mesci_1647	Chromosome	27.3996	-0.0374597	0.24816	-0.15095	0.880015	0.977033	0.649457	0.630109	0.227599	0.776828	0.421661	0.521465	0.502388	0.137508	0.573318	0.105755
Mesci_1648	Chromosome	407.441	-0.513323	0.191341	-2.68277	0.00730151	0.128047	4.85872	8.97337	1.63766	4.49802	3.07329	3.32456	5.15658	2.12287	3.63196	0.439063
Mesci_1649	Chromosome	119.459	-0.29334	0.207136	-1.41617	0.156725	0.568737	1.71504	2.59862	1.02216	1.89409	1.63312	1.48306	1.77861	0.456193	1.67009	0.120087
Mesci_1650	Chromosome	142.677	-0.520525	0.202222	-2.57402	0.0100523	0.153955	2.19243	3.29398	1.15506	2.00793	1.77054	1.33528	2.21382	0.617544	1.70458	0.196957
Mesci_1651	Chromosome	12.1304	-0.256309	0.275349	-0.930851	0.351931	0.767033	0.699922	1.35164	0.384221	0.953007	0.495737	0.591333	0.811928	0.28483	0.680026	0.139252
Mesci_1652	Chromosome	306.822	-0.200529	0.170692	-1.1748	0.240076	0.66775	4.20956	5.87501	1.58938	5.18485	3.32287	2.93077	3.89132	1.24734	3.81283	0.695285
Mesci_1653	Chromosome	173.756	-0.30629	0.193649	-1.58168	0.113723	0.506803	2.28925	2.97556	1.2118	2.31612	1.95921	1.8132	2.15887	0.513312	2.02951	0.149372
Mesci_1654	Chromosome	32.516	-0.101598	0.243728	-0.41685	0.676788	0.920199	1.20984	1.81663	0.282067	1.3876	0.990709	0.858013	1.10285	0.446209	1.07877	0.159092
Mesci_1655	Chromosome	71.345	-0.0618484	0.210428	-0.293917	0.768821	0.950357	0.944491	1.38446	0.419356	0.993926	0.949878	0.994688	0.916102	0.278963	0.979497	0.0148112
Mesci_1657	Chromosome	4.04136	-0.0641909	0.24771	-0.259137	0.795529	NA	0.0811821	0.464291	0.0350152	0.236426	0.210831	0.04438	0.193496	0.136052	0.163879	0.0602046
Mesci_1658	Chromosome	168.05	-0.0537082	0.172503	-0.311347	0.755537	0.945621	1.79841	2.76056	0.67696	2.34894	1.69836	1.56707	1.74531	0.60207	1.87145	0.241731
Mesci_1659	Chromosome	93.5418	0.0354855	0.211486	0.167792	0.866747	0.973913	4.33781	3.87727	1.15137	4.25726	3.65882	3.06047	3.12215	0.99432	3.65885	0.345484
Mesci_1660	Chromosome	66.8002	-0.139027	0.205556	-0.676344	0.498822	0.845313	0.921554	1.45879	0.409902	1.11427	0.760366	0.928858	0.930083	0.302819	0.934498	0.102202
Mesci_1661	Chromosome	112.144	-0.11054	0.223032	-0.495625	0.620159	0.895943	1.65489	3.15485	1.15565	2.80319	1.6543	2.07862	1.98846	0.600736	2.1787	0.335412
Mesci_1662	Chromosome	45.0797	-0.034573	0.262447	-0.131733	0.895195	0.979629	0.700248	0.946949	0.0937329	0.612802	0.397154	0.66661	0.58031	0.253498	0.558856	0.0823292
Mesci_1663	Chromosome	103.379	-0.0242934	0.192722	-0.126054	0.899689	0.981401	1.46347	2.23541	0.727275	2.1575	1.50098	1.40877	1.47538	0.435401	1.68908	0.235717
Mesci_1664	Chromosome	431.01	0.108967	0.152696	0.713622	0.475461	0.838316	5.95259	7.6721	1.90395	7.95827	5.03718	5.84278	5.17621	1.70977	6.27941	0.871048
Mesci_1665	Chromosome	292.611	0.0348321	0.161639	0.215493	0.829383	0.967487	3.63844	4.87673	1.16929	4.85782	3.02617	3.23055	3.22815	1.08973	3.70484	0.579499
Mesci_1666	Chromosome	106.335	-0.0882691	0.207572	-0.425246	0.670658	0.918543	1.65795	2.30277	0.829515	2.56596	1.34912	1.45016	1.59674	0.426392	1.78841	0.389865
Mesci_1667	Chromosome	9.19481	0.518896	0.278828	1.86099	0.0627456	0.396134	0.0309774	0.118109	0.0267221	0.146063	0.116203	0.129831	0.0586028	0.0297784	0.130699	0.00863053
Mesci_1668	Chromosome	2.87391	0.179322	0.249308	0.71928	0.471968	NA	0.0295208	0.048238	0.0127328	0.0614093	0.0511105	0.0484145	0.0301639	0.0102545	0.0536448	0.00395951
Mesci_1669	Chromosome	43.3714	0.103801	0.257751	0.402719	0.687155	0.921524	0.559433	0.558637	0.375344	1.00857	0.699522	0.492721	0.497805	0.0612308	0.733605	0.149886
Mesci_1670	Chromosome	15.3438	0.184166	0.276352	0.666419	0.505143	0.846749	0.131708	0.430431	0.0852118	0.246582	0.327795	0.270004	0.215784	0.10816	0.28146	0.0241338
Mesci_1671	Chromosome	15.8154	0.138382	0.267768	0.516796	0.605299	0.891184	0.344529	0.412847	0.138694	0.420459	0.397664	0.376689	0.29869	0.082393	0.398271	0.0126391
Mesci_1672	Chromosome	30.1064	-0.451161	0.254416	-1.77332	0.0761753	0.425297	0.818013	1.27146	0.154898	0.630851	0.4836	0.39265	0.748123	0.324212	0.502367	0.0693999
Mesci_1673	Chromosome	11.3156	0.0657533	0.276169	0.238091	0.81181	0.965012	0.236337	0.207945	0.0784124	0.242033	0.188852	0.228583	0.174231	0.0486056	0.219823	0.0159647
Mesci_1674	Chromosome	25.9792	0.18513	0.255158	0.725549	0.468115	0.835112	0.3296	0.58987	0.135392	0.652986	0.298911	0.454747	0.351621	0.131658	0.468881	0.102457
Mesci_1675	Chromosome	4.37038	0.168882	0.261327	0.646248	0.518119	NA	0.2559	0.33452	0	0.383274	0.35444	0.139893	0.196807	0.100987	0.292536	0.0767738
Mesci_1676	Chromosome	4.31262	-0.156037	0.259777	-0.600657	0.548069	NA	0.235428	0.164871	0.0580252	0.279851	0.0582294	0.073544	0.152775	0.0515677	0.137208	0.0714584
Mesci_1677	Chromosome	18.6184	-0.0396339	0.2639	-0.150185	0.880618	0.97728	0.279214	0.290338	0.0875851	0.232329	0.219734	0.25671	0.219046	0.0658087	0.236258	0.0108534
Mesci_1678	Chromosome	7.39638	0.0174128	0.277955	0.062646	0.950048	0.986716	0.207731	0.301724	0.0199106	0.172849	0.199807	0.17665	0.176455	0.0828418	0.183102	0.00842419
Mesci_1679	Chromosome	6.46566	-0.392329	0.263111	-1.49112	0.135931	NA	0.152875	0.349725	0.15825	0.025441	0.211743	0.100287	0.220284	0.0647394	0.112491	0.0541259
Mesci_1680	Chromosome	53.0137	0.144651	0.23758	0.60885	0.542624	0.866906	0.71285	1.16482	0.485469	1.56092	0.795725	0.953728	0.787714	0.199653	1.10346	0.233235
Mesci_1681	Chromosome	1475.63	0.189579	0.268586	0.705842	0.480286	0.840938	13.7795	12.9213	12.1136	21.7675	20.7639	25.9978	12.9381	0.480969	22.8431	1.60375
Mesci_1682	Chromosome	66.5574	-0.442273	0.242238	-1.82578	0.0678833	0.409821	1.2137	1.09914	0.580252	0.742214	0.683563	0.911306	0.964362	0.194882	0.779028	0.068272
Mesci_1683	Chromosome	190.558	-0.627257	0.196476	-3.19254	0.00141026	0.0455288	2.52699	2.25769	0.88606	1.46733	1.29049	1.24727	1.89025	0.508076	1.33503	0.0673163
Mesci_1684	Chromosome	609.508	-0.799506	0.221202	-3.61437	0.000301082	0.012921	15.4202	12.0872	3.98813	5.69341	6.37885	5.56024	10.4985	3.3944	5.8775	0.253606
Mesci_1685	Chromosome	48.7993	-0.349545	0.233708	-1.49565	0.134746	0.539483	0.791831	1.22456	0.268345	0.870648	0.379453	0.602928	0.76158	0.276451	0.617676	0.141987
Mesci_1686	Chromosome	253.429	-0.305075	0.178211	-1.71187	0.0869201	0.452027	3.16093	3.38718	0.890027	2.88771	1.72136	1.99975	2.47938	0.797355	2.20294	0.351688
Mesci_1687	Chromosome	135.798	-0.254779	0.189505	-1.34445	0.178804	0.597979	2.67497	2.96511	0.823148	2.7074	1.76042	1.5735	2.15441	0.67088	2.01377	0.350984
Mesci_1688	Chromosome	774.731	0.656699	0.259016	2.53536	0.0112332	0.164502	10.2085	43.0603	7.74806	54.2911	34.8349	37.8752	20.339	11.3829	42.3337	6.04277
Mesci_1689	Chromosome	1425.02	0.616112	0.268364	2.29581	0.0216868	0.237055	14.1257	61.0387	6.16034	61.9031	45.6292	46.1754	27.1083	17.1204	51.2359	5.33591
Mesci_1690	Chromosome	1461.2	0.578772	0.277947	2.08231	0.0373141	0.316065	14.5884	69.2456	4.10872	81.7554	47.1928	42.6725	29.3142	20.1936	57.2069	12.3434
Mesci_1691	Chromosome	723.07	0.843819	0.223741	3.77141	0.000162325	0.00756007	3.00106	7.66578	1.32416	10.7276	6.91288	8.66499	3.997	1.89719	8.7685	1.10244
Mesci_1692	Chromosome	971.075	0.213477	0.132406	1.61228	0.1069	0.489845	9.25886	11.8481	3.28525	13.8609	9.14544	9.48501	8.13072	2.53541	10.8304	1.51838
Mesci_1693	Chromosome	98.5248	-0.292817	0.222661	-1.31508	0.188484	0.614437	1.09688	1.85792	0.773119	1.4247	1.07691	1.03839	1.24264	0.321523	1.18	0.122852
Mesci_1694	Chromosome	79.863	-0.425601	0.248659	-1.71158	0.0869739	0.452027	1.45931	1.71391	0.20653	0.939161	0.621772	0.741673	1.12658	0.465861	0.767535	0.0925306
Mesci_1695	Chromosome	23.8799	-0.106282	0.257486	-0.412769	0.679776	0.920736	0.439062	0.494788	0.130603	0.415727	0.235913	0.413833	0.354818	0.113256	0.355158	0.0596247
Mesci_1696	Chromosome	30.6596	-0.496649	0.247599	-2.00586	0.0448709	0.344536	0.556603	0.90951	0.181676	0.388036	0.286496	0.419412	0.549263	0.210139	0.364648	0.040112
Mesci_1697	Chromosome	60.4062	-0.148984	0.206466	-0.72159	0.470547	0.836847	0.83622	1.1562	0.299638	0.984831	0.668206	0.639994	0.764018	0.249889	0.764344	0.110544
Mesci_1698	Chromosome	81.4475	-0.0925292	0.217183	-0.426043	0.670076	0.918543	1.49388	2.78095	0.473056	1.90389	1.21136	1.52995	1.58263	0.667707	1.5484	0.200128
Mesci_1699	Chromosome	214.411	-0.118931	0.237627	-0.500497	0.616725	0.894905	3.54687	4.42251	0.597004	3.6197	2.06478	2.28353	2.85546	1.15718	2.656	0.48597
Mesci_1700	Chromosome	162.871	-0.0251062	0.201689	-0.124479	0.900936	0.981401	2.44198	3.57141	0.593552	2.80653	1.92708	2.10201	2.20231	0.867945	2.27854	0.268782
Mesci_1701	Chromosome	271.407	-0.48299	0.20066	-2.40701	0.0160836	0.201109	10.3588	12.1964	5.62629	9.63517	7.18594	6.80691	9.39383	1.95703	7.87601	0.886362
Mesci_1702	Chromosome	1107.38	-0.177503	0.136685	-1.29863	0.19407	0.621242	5.54365	6.99241	2.30763	6.06531	4.54575	4.55744	4.9479	1.38479	5.05617	0.504583
Mesci_1703	Chromosome	1159.3	0.27486	0.218046	1.26056	0.207468	0.634439	14.4518	13.4228	2.69905	16.613	11.7959	12.7421	10.1912	3.75785	13.717	1.47354
Mesci_1704	Chromosome	869.299	0.102566	0.152151	0.674108	0.500243	0.845313	20.563	27.3563	6.23981	26.0248	17.7811	20.3187	18.053	6.22365	21.3749	2.43764
Mesci_1705	Chromosome	377.679	0.131369	0.151742	0.865734	0.386636	0.791887	26.5203	31.1153	9.67655	33.9937	23.4973	27.8602	22.4374	6.51684	28.4504	3.04438
Mesci_1706	Chromosome	245.211	-0.0833421	0.258958	-0.321836	0.747577	0.94377	18.5019	24.3491	2.2937	16.0404	11.9884	12.5674	15.0482	6.59687	13.5321	1.26526
Mesci_1707	Chromosome	52.8038	0.351987	0.263152	1.33758	0.181034	0.601893	5.95778	6.12376	0.663145	6.07677	7.1539	5.30567	4.24823	1.79318	6.17878	0.535969
Mesci_1708	Chromosome	225.748	0.127611	0.172769	0.738623	0.460136	0.829734	3.21109	4.86864	1.19855	4.04637	3.44795	3.76401	3.09276	1.06111	3.75277	0.172842
Mesci_1709	Chromosome	1610.49	-0.0280216	0.132548	-0.211407	0.83257	0.967811	10.1272	12.8436	4.1531	12.4171	8.76676	9.70713	9.04129	2.56682	10.297	1.09426
Mesci_1710	Chromosome	6.05062	-0.190117	0.27183	-0.699395	0.484305	NA	0.385948	0.315326	0.0665862	0.289027	0.267283	0.0843948	0.255953	0.0968535	0.213568	0.0648909
Mesci_1711	Chromosome	205.553	0.195896	0.223359	0.877045	0.380462	0.786873	4.01447	5.97738	0.809116	5.15104	3.91367	3.9995	3.60032	1.50625	4.35474	0.398923
Mesci_1712	Chromosome	11.2202	-0.29745	0.278438	-1.06828	0.285394	0.709676	0.306747	0.175432	0.0661525	0.127619	0.159325	0.142536	0.182777	0.0695507	0.14316	0.00915787
Mesci_1713	Chromosome	44.3506	-0.0225664	0.224711	-0.100424	0.920008	0.982492	0.680126	1.19684	0.300871	0.89967	0.709536	0.753145	0.725945	0.259656	0.78745	0.0575045
Mesci_1714	Chromosome	730.025	0.315737	0.159779	1.97608	0.0481455	0.357131	5.84837	5.81864	1.93256	8.15633	5.64116	6.24387	4.53319	1.30034	6.68045	0.758172
Mesci_1715	Chromosome	18.8932	0.0805596	0.263985	0.305167	0.760239	0.946265	0.565028	1.02586	0.135392	0.835822	0.516301	0.61777	0.575427	0.257109	0.656631	0.0942622
Mesci_1716	Chromosome	1180.14	0.837014	0.215316	3.88738	0.000101332	0.00514077	6.00245	11.5568	3.13024	22.957	10.1649	15.8484	6.89651	2.47328	16.3235	3.70041
Mesci_1717	Chromosome	609.485	0.799771	0.25334	3.15691	0.00159449	0.0492021	12.4441	19.0779	10.9833	57.9292	27.0767	42.209	14.1684	2.49068	42.405	8.90689
Mesci_1718	Chromosome	2081.35	0.958694	0.218408	4.38947	1.13625e-05	0.00079706	8.92683	17.8881	3.87946	36.0983	15.8505	25.7312	10.2315	4.09622	25.8933	5.84559
Mesci_1719	Chromosome	736.303	0.95724	0.231874	4.12827	3.65504e-05	0.00216333	6.8505	14.9353	2.46891	27.9632	12.5958	20.0472	8.08492	3.65129	20.2021	4.43684
Mesci_1720	Chromosome	477.908	0.583489	0.205869	2.83427	0.00459306	0.0964198	8.0945	14.1776	3.9933	22.0108	10.6023	16.7602	8.75515	2.95846	16.4578	3.2968
Mesci_1721	Chromosome	110.568	0.0593988	0.181726	0.326858	0.743775	0.94264	0.932912	1.36622	0.349236	1.3255	0.853306	0.943013	0.882788	0.294645	1.04061	0.144782
Mesci_1722	Chromosome	1844.77	0.570326	0.15784	3.61331	0.000302317	0.012921	19.497	30.9789	6.80136	41.1209	26.07	29.7411	19.0924	6.98239	32.3107	4.53078
Mesci_1723	Chromosome	206.79	-0.115943	0.17901	-0.647692	0.517184	0.853824	8.09176	10.9995	2.43706	7.6617	6.4915	7.11198	7.17611	2.51381	7.08839	0.338013
Mesci_1724	Chromosome	160.798	-0.0567697	0.22021	-0.257798	0.796563	0.960433	9.06574	14.2396	5.88046	16.3149	9.42969	8.98993	9.72859	2.43572	11.5782	2.37176
Mesci_1725	Chromosome	878.155	-0.49068	0.186121	-2.63636	0.00838015	0.139228	24.9199	34.768	7.37631	23.7293	13.3241	13.0523	22.3547	8.01064	16.7019	3.51456
Mesci_1726	Chromosome	287.597	-0.456637	0.230838	-1.97817	0.0479099	0.356781	7.16327	6.85528	4.19651	6.25752	4.61696	5.00169	6.07169	0.941794	5.29206	0.495345
Mesci_1727	Chromosome	827.204	0.0608145	0.145872	0.416903	0.676749	0.920199	13.6962	17.2334	4.66554	16.982	13.3436	11.5919	11.8651	3.74178	13.9725	1.58747
Mesci_1728	Chromosome	597.902	-0.063589	0.232821	-0.273125	0.784757	0.958069	3.3527	3.51465	2.08404	3.86663	3.57455	3.51741	2.9838	0.452299	3.65286	0.10815
Mesci_1729	Chromosome	367.069	-0.307122	0.162027	-1.8955	0.058026	0.381983	6.69187	6.94788	2.2032	5.54444	4.44661	4.35247	5.28098	1.54067	4.78117	0.382602
Mesci_1730	Chromosome	93.3828	0.0275516	0.19439	0.141733	0.887291	0.978421	2.65759	3.35136	1.12135	3.2449	2.27559	2.88987	2.37677	0.658885	2.80345	0.283132
Mesci_1731	Chromosome	240.868	-0.368717	0.171976	-2.144	0.0320329	0.292447	4.08295	5.75702	2.03088	4.23299	3.17819	3.12305	3.95695	1.07749	3.51141	0.361143
Mesci_1732	Chromosome	433.063	-0.302879	0.170605	-1.77533	0.0758436	0.424639	5.30197	8.83224	2.64849	6.50481	4.56742	4.33708	5.59424	1.79107	5.13644	0.687411
Mesci_1733	Chromosome	43.123	-0.139808	0.227956	-0.613311	0.539671	0.86528	1.01917	0.999216	0.404418	1.01764	0.811683	0.724297	0.807601	0.201674	0.851207	0.0869563
Mesci_1734	Chromosome	8.00847	-0.2239	0.278332	-0.804434	0.421146	0.811933	0.428051	0.408013	0.0923127	0.237449	0.339672	0.175503	0.309459	0.108727	0.250875	0.0478645
Mesci_1735	Chromosome	23.51	-0.204787	0.263952	-0.77585	0.437837	0.817008	0.935263	1.58095	0.139101	0.912391	0.614201	0.652325	0.885105	0.416981	0.726306	0.0936914
Mesci_1736	Chromosome	481.704	-0.164378	0.153245	-1.07265	0.283428	0.708508	7.8671	9.03204	3.05263	8.77272	5.56977	6.33917	6.65059	1.83014	6.89389	0.965317
Mesci_1737	Chromosome	347.195	0.108319	0.216825	0.499568	0.617379	0.894905	17.7264	16.7457	3.54977	20.3139	11.4746	13.7138	12.6739	4.57086	15.1674	2.65318
Mesci_1738	Chromosome	399.485	0.22833	0.195708	1.16669	0.243337	0.66775	22.2046	25.3496	4.95962	26.3531	20.7235	20.2401	17.5046	6.33785	22.4389	1.96208
Mesci_1739	Chromosome	705.284	-0.138917	0.134945	-1.02943	0.303275	0.73019	11.4688	15.2191	3.8835	12.4907	9.16155	9.15035	10.1905	3.33414	10.2675	1.11157
Mesci_1740	Chromosome	509.499	-0.216886	0.181644	-1.19402	0.232471	0.661775	11.7714	16.3901	3.43031	13.4493	7.5527	8.25207	10.5306	3.79225	9.75136	1.85997
Mesci_1741	Chromosome	449.969	-0.245254	0.174079	-1.40887	0.158874	0.570056	13.2762	17.4106	3.72677	12.6827	9.74892	8.46514	11.4712	4.05196	10.2989	1.24819
Mesci_1742	Chromosome	604.795	-0.206613	0.148385	-1.39241	0.163799	0.579085	12.2802	15.5288	3.82371	11.438	8.89865	9.51358	10.5443	3.48868	9.95008	0.764853
Mesci_1743	Chromosome	653.728	0.120997	0.150966	0.801485	0.422851	0.811933	6.56794	7.2556	2.07477	8.00517	5.4214	6.30614	5.29944	1.62451	6.57757	0.758117
Mesci_1744	Chromosome	1294.45	-0.0838156	0.196725	-0.426054	0.670068	0.918543	31.5836	55.4754	9.35246	35.9845	27.9471	29.6609	32.1372	13.3174	31.1975	2.44411
Mesci_1745	Chromosome	327.575	-0.360922	0.213737	-1.68862	0.0912914	0.459042	10.0854	20.1532	3.59007	12.5626	6.4428	7.85497	11.2762	4.81829	8.95346	1.85005
Mesci_1746	Chromosome	614.297	-0.0644776	0.258987	-0.248961	0.803391	0.962774	46.5317	58.4741	6.11653	33.9706	35.198	31.4639	37.0408	15.8418	33.5442	1.09884
Mesci_1747	Chromosome	873.016	-0.212047	0.271309	-0.78157	0.434467	0.816396	51.4626	47.1932	4.3764	31.8676	24.5425	23.0032	34.3441	15.0344	26.4711	2.73458
Mesci_1748	Chromosome	541.283	-0.119194	0.223298	-0.533789	0.593487	0.886372	8.52026	15.5345	2.11469	9.76369	6.62521	7.59137	8.72314	3.87528	7.99343	0.928036
Mesci_1749	Chromosome	75.3316	0.238643	0.216937	1.10006	0.271306	0.693299	2.24217	2.74784	1.32168	3.79354	2.74972	2.96219	2.1039	0.417461	3.16848	0.318489
Mesci_1750	Chromosome	70.8047	0.0500839	0.23396	0.21407	0.830492	0.967487	2.64032	3.4515	1.55638	3.07575	2.89514	3.60847	2.5494	0.54896	3.19312	0.214118
Mesci_1751	Chromosome	186.981	0.0649915	0.2413	0.269339	0.787668	0.958769	6.15559	5.14182	0.97086	4.81617	4.57314	4.25658	4.08942	1.58651	4.54863	0.162003
Mesci_1752	Chromosome	271.889	0.234944	0.158983	1.47779	0.139464	0.547984	2.53912	3.05215	0.939912	3.92601	2.42542	2.69636	2.17706	0.636056	3.01593	0.461712
Mesci_1753	Chromosome	207.939	0.215538	0.19656	1.09655	0.272837	0.695184	3.00912	3.08268	1.39875	4.03467	3.26625	3.52865	2.49685	0.549459	3.60986	0.225512
Mesci_1754	Chromosome	3.97254	0.391457	0.243839	1.60539	0.108408	NA	0.0288869	0.0944044	0.0249188	0.0480726	0.275071	0.173708	0.0494034	0.0225297	0.165617	0.0656537
Mesci_1755	Chromosome	2.64801	0.172329	0.234687	0.734293	0.46277	NA	0.110142	0.0449939	0	0.114559	0.14302	0.0451586	0.0517119	0.0319722	0.100912	0.0290624
Mesci_1756	Chromosome	4.8644	0.169177	0.267752	0.631845	0.527488	NA	0.143773	0.176198	0.0620116	0.149539	0.280035	0.176842	0.127327	0.0339728	0.202139	0.0397375
Mesci_1757	Chromosome	54.2633	0.110578	0.271239	0.407677	0.683511	0.921093	1.3196	1.02913	0.983101	1.44738	1.9212	1.75428	1.11061	0.105336	1.70762	0.138755
Mesci_1758	Chromosome	117.028	-0.0820596	0.185301	-0.442844	0.657878	0.913952	2.06403	2.29238	0.806788	2.18706	1.80072	1.65726	1.72106	0.461867	1.88168	0.158205
Mesci_1759	Chromosome	268.087	0.302231	0.207886	1.45383	0.145993	0.557289	6.87736	6.38832	3.29864	10.614	7.65805	8.39293	5.52144	1.12033	8.88832	0.88853
Mesci_1760	Chromosome	171.603	-0.0440941	0.168552	-0.261605	0.793626	0.960433	2.97924	3.77703	1.24068	3.50475	2.51975	2.91101	2.66565	0.748782	2.9785	0.286343
Mesci_1761	Chromosome	333.6	-0.0359278	0.195321	-0.183942	0.854059	0.970677	3.6695	3.15101	1.35661	3.60635	2.94967	2.94761	2.72571	0.700719	3.16788	0.219238
Mesci_1762	Chromosome	107.992	-0.302976	0.220226	-1.37575	0.1689	0.585534	4.11254	3.99307	1.49103	2.80205	2.3734	3.35603	3.19888	0.854623	2.84383	0.284427
Mesci_1763	Chromosome	668.628	-0.0800595	0.207759	-0.385348	0.69998	0.925428	12.9702	13.7594	2.62893	11.5254	8.73977	8.80385	9.7862	3.58588	9.68967	0.918051
Mesci_1764	Chromosome	353.877	0.19088	0.154236	1.23758	0.215871	0.643415	9.41713	10.9379	2.89812	12.5585	8.79107	8.89087	7.75105	2.46586	10.0801	1.23951
Mesci_1765	Chromosome	93.7739	-0.197861	0.256602	-0.771079	0.44066	0.818245	1.74587	5.83531	0.798661	3.19156	1.87774	2.01006	2.79328	1.5454	2.35979	0.417638
Mesci_1767	Chromosome	54.2516	-0.119351	0.240427	-0.496413	0.619603	0.895824	1.01557	0.995689	0.557497	0.98332	1.00703	0.868108	0.856253	0.149488	0.952818	0.0429045
Mesci_1768	Chromosome	845.298	-0.159454	0.201859	-0.78993	0.429569	0.813332	15.2992	12.4287	5.66147	13.5741	11.2499	10.5734	11.1298	2.85697	11.7991	0.908712
Mesci_1769	Chromosome	105.365	-0.411044	0.237929	-1.72759	0.0840614	0.446557	3.60376	2.62196	1.67916	2.91108	1.9811	2.11388	2.63496	0.555622	2.33535	0.290403
Mesci_1770	Chromosome	229.794	-0.184427	0.205853	-0.895915	0.370298	0.780068	3.0031	2.37786	0.81555	2.32144	1.95779	1.81906	2.0655	0.650517	2.03276	0.149793
Mesci_1771	Chromosome	127.864	-0.267798	0.229177	-1.16852	0.242597	0.66775	1.44237	1.75305	0.925464	1.71595	1.04223	1.40106	1.37363	0.241364	1.38641	0.194623
Mesci_1772	Chromosome	140.222	-0.140531	0.207204	-0.678223	0.49763	0.845313	2.95114	2.60078	0.972534	2.55216	1.77969	2.43809	2.17482	0.609591	2.25665	0.240742
Mesci_1773	Chromosome	319.896	-0.228468	0.155792	-1.4665	0.142513	0.553328	11.0666	14.6038	3.59608	11.2297	8.4377	7.73851	9.75551	3.24458	9.1353	1.06647
Mesci_1774	Chromosome	169.48	-0.209279	0.224695	-0.931391	0.351651	0.767033	9.37141	7.84336	3.94346	7.15115	7.51894	6.74748	7.05274	1.61601	7.13919	0.222782
Mesci_1775	Chromosome	228.061	0.111396	0.189673	0.587307	0.556997	0.87427	0.305861	0.491458	0.1715	0.552835	0.354504	0.358563	0.32294	0.0927579	0.421967	0.0654442
Mesci_1776	Chromosome	462.128	-0.00604617	0.183916	-0.0328747	0.973775	0.993623	12.8083	16.7035	3.34622	13.0124	11.32	10.4695	10.9527	3.96596	11.6006	0.747335
Mesci_1777	Chromosome	538.678	-0.0468909	0.144312	-0.324929	0.745235	0.94264	6.42702	8.1058	2.47066	7.46406	5.96037	5.39859	5.66783	1.67043	6.27434	0.616568
Mesci_1778	Chromosome	177.843	0.0644288	0.224948	0.286416	0.774559	0.95302	7.17973	8.83987	1.35392	7.86362	6.18636	5.11157	5.79117	2.2698	6.38718	0.800769
Mesci_1779	Chromosome	150.902	0.100748	0.245118	0.411019	0.681059	0.92079	4.70856	10.9147	4.20345	11.2071	6.44586	9.24859	6.6089	2.15783	8.96717	1.38162
Mesci_1780	Chromosome	609.821	0.322593	0.211816	1.52299	0.127762	0.528833	3.79376	8.64655	1.53186	7.66419	5.26394	6.38852	4.65739	2.09874	6.43888	0.69335
Mesci_1781	Chromosome	409.373	0.303644	0.215947	1.4061	0.159694	0.571758	6.10841	11.8232	1.75644	11.3907	7.11343	7.92089	6.56267	2.91487	8.80834	1.31205
Mesci_1782	Chromosome	265.386	0.0719559	0.154102	0.466936	0.640546	0.905377	3.99866	4.85311	1.39975	5.23192	3.39881	3.74622	3.41717	1.03843	4.12565	0.562156
Mesci_1783	Chromosome	579.378	0.235655	0.181814	1.29613	0.194931	0.622228	14.1481	16.5603	3.44283	18.097	12.5776	13.7037	11.3838	4.03107	14.7928	1.68382
Mesci_1784	Chromosome	129.512	0.158744	0.219227	0.724107	0.469	0.835903	2.5296	3.80605	1.44754	3.4386	3.83757	3.20386	2.5944	0.681614	3.49334	0.184972
Mesci_1785	Chromosome	206.237	-0.0874394	0.194285	-0.450058	0.652668	0.91117	2.4613	2.43059	1.00621	2.31513	2.07508	2.12943	1.96603	0.479993	2.17322	0.0726715
Mesci_1786	Chromosome	264.641	-0.0455622	0.202884	-0.224573	0.822311	0.966672	5.1271	4.53089	2.18132	5.60117	4.3176	4.11846	3.94644	0.899186	4.67908	0.464615
Mesci_1787	Chromosome	119.214	0.0914082	0.221051	0.413517	0.679228	0.920687	5.3196	3.87635	1.6123	5.14413	3.88937	4.73545	3.60275	1.07891	4.58965	0.369482
Mesci_1788	Chromosome	179.139	0.0351001	0.218914	0.160338	0.872615	0.975435	3.03731	2.39843	1.11573	2.81751	2.79286	2.47076	2.18382	0.564996	2.69371	0.111702
Mesci_1789	Chromosome	272.632	-0.206478	0.202401	-1.02014	0.307661	0.733114	4.2501	3.90772	1.48575	3.26837	3.37884	2.81112	3.21452	0.870019	3.15278	0.173778
Mesci_1790	Chromosome	706.576	-0.0515788	0.182921	-0.281973	0.777965	0.954935	8.10868	7.09169	2.54357	7.47548	6.01438	6.23613	5.91465	1.71092	6.57533	0.454603
Mesci_1791	Chromosome	53.8899	-0.048814	0.24694	-0.197675	0.843299	0.969355	3.16146	7.36422	0.928402	5.03732	3.14439	3.08885	3.81803	1.88664	3.75685	0.640435
Mesci_1792	Chromosome	71.0815	-0.333858	0.232763	-1.43432	0.15148	0.562395	1.9619	4.13842	1.44623	2.58226	2.09979	1.93053	2.51552	0.824991	2.20419	0.195247
Mesci_1793	Chromosome	127.52	-0.318641	0.204453	-1.55851	0.119113	0.51546	5.22834	5.79545	1.42425	5.11364	2.56739	3.14233	4.14935	1.37235	3.60779	0.771004
Mesci_1794	Chromosome	2171.61	-0.019668	0.204598	-0.0961301	0.923417	0.982553	42.3343	37.5605	9.19435	36.7928	30.1628	28.2598	29.6964	10.3432	31.7385	2.58617
Mesci_1795	Chromosome	274.748	0.0459832	0.198974	0.231102	0.817236	0.966117	7.10527	8.07519	1.55518	7.65935	5.21442	5.75101	5.57855	2.03108	6.20826	0.741896
Mesci_1796	Chromosome	631.068	-0.0216954	0.227904	-0.0951952	0.92416	0.982553	23.9352	26.7864	15.2316	31.9238	23.8902	28.3383	21.9844	3.47527	28.0508	2.32353
Mesci_1797	Chromosome	180.053	0.101542	0.175802	0.577594	0.563538	0.877979	3.07672	3.33312	1.27572	4.04521	2.84	3.0015	2.56185	0.647314	3.29557	0.37771
Mesci_1798	Chromosome	49.187	-0.341481	0.251347	-1.3586	0.174273	0.593193	2.51123	4.82155	1.84133	4.12687	2.1739	1.85331	3.05804	0.902712	2.71803	0.710476
Mesci_1799	Chromosome	131.11	-0.766461	0.193071	-3.96983	7.19227e-05	0.00389205	7.41249	9.75076	3.57918	5.23682	3.43035	4.53643	6.91414	1.79892	4.4012	0.525848
Mesci_1800	Chromosome	45.0617	0.00216995	0.24181	0.00897376	0.99284	0.99789	0.505673	0.528282	0.0786609	0.482842	0.344456	0.362541	0.370872	0.146251	0.396613	0.0434294
Mesci_1801	Chromosome	3.31361	0.0451289	0.253536	0.177998	0.858724	NA	0.261587	0.106861	0.112827	0.272077	0.169836	0.250254	0.160425	0.0506104	0.230722	0.0310883
Mesci_1802	Chromosome	40.8263	-0.199748	0.238016	-0.83922	0.401346	0.799036	0.357527	0.341709	0.110564	0.246975	0.268623	0.250766	0.269933	0.0798155	0.255455	0.0066745
Mesci_1803	Chromosome	39.8908	-0.332687	0.247183	-1.34592	0.178329	0.597964	1.17091	2.11686	0.25789	1.18159	0.754826	0.749059	1.18189	0.536666	0.89516	0.143227
Mesci_1804	Chromosome	206.653	0.0912342	0.178704	0.510533	0.609678	0.893062	0.941713	1.2936	0.464201	1.2744	1.08396	1.04376	0.899838	0.24034	1.13404	0.0711325
Mesci_1805	Chromosome	92.4731	0.265053	0.192306	1.37829	0.168115	0.584596	1.85489	2.26489	0.580252	2.86635	1.76453	1.95003	1.56668	0.507215	2.19364	0.340594
Mesci_1806	Chromosome	80.4138	0.0745138	0.22752	0.327504	0.743287	0.94264	0.747079	0.803127	0.373105	0.785219	0.842442	0.832936	0.641104	0.134973	0.820199	0.017704
Mesci_1807	Chromosome	112.006	-0.212769	0.20634	-1.03116	0.302466	0.730081	3.71421	4.15761	1.5137	2.96886	2.86084	3.24553	3.1285	0.817485	3.02507	0.114553
Mesci_1808	Chromosome	1437.5	-0.182637	0.133362	-1.36949	0.170848	0.587625	42.7028	62.8098	18.1374	48.7645	35.9155	38.6268	41.2167	12.9172	41.1023	3.91026
Mesci_1809	Chromosome	1498.71	-0.183746	0.149875	-1.226	0.220199	0.647362	23.9617	37.3198	11.1301	29.0567	22.3531	21.2335	24.1372	7.56083	24.2144	2.44261
Mesci_1810	Chromosome	2714.7	-0.0458144	0.255084	-0.179606	0.857462	0.971278	158.42	266.641	25.7245	154.526	135.211	124.661	150.262	69.6662	138.133	8.74414
Mesci_1811	Chromosome	76.6543	0.143349	0.248288	0.57735	0.563703	0.877979	1.97103	5.01002	0.818649	4.55572	1.99063	2.99307	2.5999	1.25013	3.17981	0.746339
Mesci_1812	Chromosome	10.7457	0.606437	0.278796	2.1752	0.0296153	0.279991	0.20472	0.121644	0.0160544	0.278745	0.273885	0.32557	0.114139	0.0545922	0.292734	0.0164782
Mesci_1813	Chromosome	2004.12	-0.0248609	0.223753	-0.111109	0.91153	0.982053	15.545	29.064	12.0104	27.491	20.0292	21.8485	18.8731	5.1966	23.1229	2.2463
Mesci_1814	Chromosome	1299.9	0.17231	0.21694	0.794275	0.427036	0.812598	30.2053	43.8085	20.3917	51.5459	40.3724	45.965	31.4685	6.78928	45.9611	3.22552
Mesci_1815	Chromosome	1365.18	-0.0345336	0.248538	-0.138947	0.889492	0.978421	44.8027	67.3027	39.5509	86.7086	61.2644	52.1828	50.5521	8.51142	66.7186	10.3331
Mesci_1816	Chromosome	5680.34	0.120928	0.163867	0.737965	0.460536	0.829962	22.0911	33.3405	11.4494	34.9122	25.1989	27.0416	22.2937	6.32023	29.0509	2.97853
Mesci_1817	Chromosome	821.093	0.0750554	0.134493	0.558061	0.576803	0.884292	18.6652	27.3431	7.29034	25.8382	17.872	19.8135	17.7662	5.80617	21.1745	2.39822
Mesci_1818	Chromosome	285.96	0.160594	0.241563	0.664813	0.50617	0.846958	20.3831	27.435	3.2601	23.0951	17.216	18.9666	17.0261	7.17773	19.7592	1.74281
Mesci_1819	Chromosome	371.164	0.0606908	0.235911	0.257262	0.796977	0.960433	4.85234	12.7156	1.98437	10.1238	5.38289	6.25826	6.51743	3.20776	7.25497	1.45649
Mesci_1820	Chromosome	818.901	0.0403445	0.190239	0.212073	0.83205	0.967734	9.22879	14.1569	4.93214	15.9291	8.48985	10.9213	9.43927	2.66503	11.7801	2.19004
Mesci_1821	Chromosome	104.26	-0.358951	0.231762	-1.54879	0.121432	0.518781	8.33926	11.0311	1.51704	6.60853	4.76359	4.37277	6.96247	2.83143	5.2483	0.689413
Mesci_1822	Chromosome	126.791	-0.0973973	0.182572	-0.533475	0.593705	0.886372	3.17554	4.15116	0.906812	3.29834	2.54043	2.51418	2.74451	0.96104	2.78431	0.257123
Mesci_1823	Chromosome	0.615512	0.0663014	0.143739	0.461263	0.64461	NA	0	0.178929	0	0.182229	0	0.119723	0.0596431	0.0596431	0.10065	0.0534622
Mesci_1824	Chromosome	88.3158	-0.185135	0.214776	-0.861994	0.388691	0.792549	1.05395	1.69983	0.625795	1.58311	0.971619	0.927852	1.12652	0.312163	1.16086	0.211503
Mesci_1825	Chromosome	171.828	-0.0683392	0.196857	-0.347151	0.728478	0.936473	4.82628	8.12675	1.82779	7.22366	3.69393	4.68154	4.92694	1.81905	5.19971	1.05137
Mesci_1826	Chromosome	96.0321	0.128037	0.20652	0.619974	0.535275	0.8634	1.62722	2.14978	0.582385	2.65035	1.27377	1.64663	1.45313	0.460766	1.85692	0.411061
Mesci_1827	Chromosome	250.392	0.202334	0.172253	1.17464	0.240141	0.66775	2.92295	3.47529	0.912425	4.39109	2.61892	2.71082	2.43689	0.77873	3.24028	0.576019
Mesci_1828	Chromosome	172.787	0.380827	0.205094	1.85684	0.0633335	0.397637	2.49037	2.69066	0.551742	3.62351	2.6624	2.27646	1.91092	0.682046	2.85412	0.4005
Mesci_1829	Chromosome	41.1693	0.0906845	0.250001	0.362736	0.716802	0.931354	1.52232	1.50408	0.610791	2.56285	0.980706	1.3354	1.2124	0.300849	1.62632	0.479328
Mesci_1830	Chromosome	114.649	-0.445351	0.201214	-2.21331	0.0268759	0.267793	1.46839	2.61753	0.586234	1.60554	0.882446	1.1079	1.55739	0.588071	1.19863	0.213611
Mesci_1831	Chromosome	155.575	-0.255684	0.236508	-1.08108	0.279661	0.704983	1.81208	2.65791	1.41546	2.55258	1.67983	1.85643	1.96182	0.366395	2.02961	0.266407
Mesci_1832	Chromosome	45.7135	-0.25384	0.219566	-1.1561	0.24764	0.672602	0.819639	1.22533	0.361045	0.928691	0.603861	0.676877	0.802006	0.249654	0.736476	0.0983917
Mesci_1833	Chromosome	10.9376	-0.0584345	0.277801	-0.210346	0.833397	0.968179	0.481167	0.393122	0.148239	0.343175	0.446284	0.319406	0.340843	0.0995993	0.369622	0.0389403
Mesci_1834	Chromosome	802.395	-0.0945458	0.208025	-0.454492	0.649475	0.91117	3.73438	3.65537	1.86748	4.03425	3.2874	3.40247	3.08574	0.609559	3.57471	0.232162
Mesci_1835	Chromosome	273.911	0.120878	0.155319	0.778258	0.436417	0.816754	3.33371	4.53288	1.09153	4.37349	3.08601	3.41875	2.98604	1.00852	3.62608	0.38585
Mesci_1836	Chromosome	95.1268	0.0734159	0.199061	0.368811	0.712269	0.929775	0.49474	4.51602	0.0735826	3.3643	0.251062	2.60202	1.69478	1.41585	2.07246	0.936907
Mesci_1837	Chromosome	353.618	0.0794021	0.194363	0.408524	0.682889	0.92079	1.55227	16.3461	0.401713	13.562	0.552433	9.90958	6.10004	5.1338	8.00801	3.87403
Mesci_1838	Chromosome	506.622	0.0257619	0.19505	0.132078	0.894922	0.979629	1.34271	14.454	0.320871	8.10005	0.431952	7.33527	5.37252	4.5503	5.28909	2.43858
Mesci_1839	Chromosome	825.307	0.0539865	0.203571	0.265198	0.790857	0.960359	2.54489	24.4119	0.693255	16.589	1.03462	13.456	9.21668	7.61639	10.3599	4.74953
Mesci_1840	Chromosome	1083.33	0.0569538	0.226935	0.250969	0.801838	0.962097	4.46449	30.3272	1.13168	20.3089	2.54424	16.3226	11.9744	9.22666	13.0586	5.38163
Mesci_1841	Chromosome	953.308	0.0866008	0.249192	0.347526	0.728196	0.936323	5.118	28.5719	1.67249	20.2209	3.87799	16.9123	11.7875	8.45097	13.6704	4.98848
Mesci_1842	Chromosome	3310.08	0.264193	0.277541	0.951909	0.341143	0.761345	25.8269	83.7578	6.84665	78.6344	20.3361	59.5587	38.8105	23.132	52.8431	17.161
Mesci_1843	Chromosome	293.854	0.162171	0.278414	0.582481	0.560243	0.875862	3.32369	9.95689	0.544223	7.66938	2.51757	5.83786	4.60827	2.79208	5.3416	1.50776
Mesci_1844	Chromosome	205.563	0.252934	0.266335	0.949687	0.342271	0.761345	2.15809	6.41163	1.00005	5.69879	2.06891	5.37233	3.18993	1.64518	4.38001	1.15939
Mesci_1845	Chromosome	414.178	0.255144	0.254558	1.0023	0.316197	0.742877	3.99233	9.40614	1.32722	9.07191	3.45604	7.14205	4.90856	2.37675	6.55667	1.64737
Mesci_1846	Chromosome	283.112	0.14099	0.188739	0.747013	0.455056	0.826607	2.3133	3.39308	0.958481	3.69057	1.93159	2.93251	2.22162	0.704302	2.85156	0.509383
Mesci_1847	Chromosome	250.09	-0.217974	0.182051	-1.19732	0.231181	0.659798	3.8482	5.98135	1.72726	5.27161	2.8573	3.18976	3.85227	1.22805	3.77289	0.755482
Mesci_1848	Chromosome	144.023	-0.092444	0.1979	-0.467124	0.640411	0.905377	2.17061	3.05576	1.19548	2.94538	1.86458	2.35497	2.14062	0.537224	2.38831	0.312446
Mesci_1849	Chromosome	21.9453	0.515054	0.261941	1.9663	0.0492643	0.362921	0.148571	0.224096	0.0985864	0.323323	0.32648	0.299888	0.157085	0.0364807	0.316564	0.00838755
Mesci_1850	Chromosome	19.5275	-0.0909138	0.259429	-0.350438	0.72601	0.934317	0.959999	1.12048	0.394346	1.14114	0.791468	0.72473	0.824941	0.220226	0.885779	0.129126
Mesci_1851	Chromosome	156.512	0.0108754	0.189551	0.0573747	0.954247	0.9869	1.54351	1.53029	0.531096	1.83269	1.31365	1.12822	1.20163	0.335289	1.42485	0.210828
Mesci_1852	Chromosome	51.0502	-0.243419	0.220646	-1.10321	0.269935	0.693299	1.13527	1.15561	0.449523	0.960122	0.837767	0.813926	0.913468	0.232047	0.870605	0.0452845
Mesci_1853	Chromosome	317.598	-0.15003	0.221542	-0.677208	0.498274	0.845313	2.68792	3.24037	1.71875	3.49563	2.40007	2.76414	2.54901	0.444711	2.88661	0.322132
Mesci_1854	Chromosome	1.82114	0.168274	0.187421	0.89784	0.369271	NA	0.151889	0	0.131025	0	0.262972	0.830335	0.0943046	0.0475354	0.364436	0.245007
Mesci_1855	Chromosome	232.072	-0.276271	0.179093	-1.54261	0.122925	0.520074	3.84786	3.99176	1.13555	3.08589	2.67354	2.36646	2.99172	0.929017	2.70863	0.208421
Mesci_1856	Chromosome	175.268	-0.338609	0.232792	-1.45456	0.145791	0.557289	2.57103	3.32184	1.54734	2.18906	2.61385	1.92849	2.48007	0.514269	2.2438	0.199733
Mesci_1857	Chromosome	260.136	-0.160324	0.176921	-0.906188	0.364836	0.77693	3.63106	5.57149	1.73166	3.96704	3.60329	3.46164	3.64473	1.10848	3.67732	0.15052
Mesci_1858	Chromosome	1087.5	-0.508031	0.170806	-2.97432	0.00293635	0.0722265	16.8855	19.8607	4.75168	11.1445	10.1121	9.16309	13.8326	4.621	10.1399	0.572153
Mesci_1859	Chromosome	160.906	-0.134089	0.166933	-0.803252	0.421829	0.811933	1.58821	2.12195	0.612488	1.91232	1.2212	1.33298	1.44088	0.441925	1.48883	0.214186
Mesci_1860	Chromosome	99.7627	-0.165988	0.192829	-0.860803	0.389346	0.792927	1.94524	2.73299	0.705711	2.45059	1.44787	1.46094	1.79465	0.590049	1.78647	0.332083
Mesci_1861	Chromosome	212.709	-0.130917	0.158626	-0.825315	0.409193	0.803676	2.08976	2.49261	0.760629	2.3258	1.62584	1.61962	1.781	0.523272	1.85709	0.234364
Mesci_1862	Chromosome	6.59457	0.00438211	0.275957	0.0158797	0.98733	NA	0.549333	1.02586	0.067696	0.45709	0.611409	0.557709	0.54763	0.2766	0.542069	0.0452291
Mesci_1863	Chromosome	91.8772	-0.0846536	0.199815	-0.42366	0.671814	0.918685	1.20048	1.85265	0.471763	1.63154	1.14314	0.947947	1.17497	0.398833	1.24088	0.203297
Mesci_1864	Chromosome	42.1718	-0.477279	0.230862	-2.06738	0.0386988	0.321942	0.574812	0.699451	0.305951	0.50882	0.381138	0.361034	0.526738	0.116109	0.416997	0.0462767
Mesci_1865	Chromosome	218.068	-0.0496921	0.163861	-0.303258	0.761693	0.946329	1.30793	2.04562	0.510406	1.67392	1.26703	1.20871	1.28799	0.443289	1.38322	0.146323
Mesci_1866	Chromosome	115.26	0.167994	0.268083	0.626649	0.530889	0.860877	2.90361	8.39924	1.21853	9.3377	3.97416	2.87434	4.17379	2.168	5.3954	1.99655
Mesci_1867	Chromosome	229.123	0.255255	0.229468	1.11237	0.265977	0.689139	7.09852	12.7067	2.00011	14.5735	7.75069	6.86411	7.26844	3.09189	9.72942	2.43551
Mesci_1869	Chromosome	114.316	0.0380625	0.192674	0.197549	0.843398	0.969355	1.82089	2.91529	0.872644	2.92313	1.70367	2.05119	1.86961	0.590164	2.226	0.362718
Mesci_1870	Chromosome	16.512	-0.387468	0.270667	-1.43153	0.152278	0.56282	0.887121	2.11863	0.647527	0.965284	0.8861	0.820708	1.21776	0.455713	0.890697	0.0417985
Mesci_1871	Chromosome	1354.16	0.0527579	0.213389	0.247238	0.804724	0.962774	43.311	63.1413	24.7734	51.1919	52.6182	59.5858	43.7419	11.078	54.4653	2.59315
Mesci_1872	Chromosome	608.996	0.421005	0.155961	2.69943	0.00694591	0.125481	7.36276	9.48268	3.36324	13.7002	9.11272	10.1814	6.73623	1.79409	10.9981	1.38583
Mesci_1873	Chromosome	567.918	0.193226	0.143162	1.3497	0.177112	0.596532	9.98289	13.7477	3.33757	13.4697	10.2533	10.795	9.02273	3.04326	11.506	0.994226
Mesci_1874	Chromosome	210.675	0.100077	0.172961	0.578607	0.562854	0.877732	3.26422	4.201	0.909535	3.89388	2.97577	3.00041	2.79158	0.97911	3.29002	0.302012
Mesci_1875	Chromosome	1225.12	-0.385752	0.182136	-2.11793	0.0341807	0.301145	53.0921	53.9564	13.4351	37.0946	31.3804	28.6939	40.1612	13.3654	32.3897	2.47701
Mesci_1876	Chromosome	813.01	0.247604	0.168864	1.46629	0.142568	0.553328	11.9059	11.3211	3.63237	15.2239	11.3547	10.7742	8.95314	2.66574	12.4509	1.39657
Mesci_1877	Chromosome	2948.74	0.0811651	0.169711	0.478256	0.632468	0.902482	7.50269	13.8676	2.98909	11.4486	8.21407	8.59589	8.11981	3.15549	9.41951	1.02049
Mesci_1878	Chromosome	1089.12	-0.0582717	0.162821	-0.357889	0.720426	0.93295	9.13559	15.8956	4.43025	13.1674	9.08499	9.97241	9.82047	3.32742	10.7416	1.23967
Mesci_1879	Chromosome	453.339	0.0427978	0.140495	0.304621	0.760655	0.946265	5.10385	6.89607	2.06598	6.49116	5.01204	5.09088	4.68863	1.4097	5.53136	0.48044
Mesci_1880	Chromosome	1072.38	0.116981	0.185584	0.630342	0.528471	0.860199	11.0136	13.4408	5.59864	18.0494	11.2768	11.5041	10.0177	2.31796	13.6101	2.22061
Mesci_1881	Chromosome	1440.86	0.088213	0.169148	0.521513	0.60201	0.890068	23.4181	33.1197	6.61717	29.9033	21.1226	21.5555	21.0517	7.74157	24.1938	2.85749
Mesci_1882	Chromosome	638.209	0.274242	0.162198	1.69078	0.0908783	0.457422	4.72475	5.4598	1.97505	6.52313	5.23164	5.82034	4.0532	1.06052	5.85837	0.373304
Mesci_1883	Chromosome	621.027	-0.209517	0.158659	-1.32055	0.186652	0.611851	8.21884	13.1304	4.01312	10.1232	7.32226	7.60652	8.45412	2.63456	8.35067	0.890073
Mesci_1884	Chromosome	171.869	-0.0546374	0.230572	-0.236965	0.812684	0.965012	7.68559	5.31131	1.70332	5.94007	5.36462	4.48381	4.90008	1.73913	5.26283	0.423454
Mesci_1885	Chromosome	537.151	-0.0436573	0.222081	-0.196583	0.844154	0.969355	11.2738	10.3638	2.11417	8.8493	7.86924	7.43792	7.91726	2.91341	8.05215	0.417569
Mesci_1886	Chromosome	53.6859	0.451969	0.217477	2.07824	0.037687	0.318184	0.536124	0.628467	0.201077	0.834012	0.686069	0.770938	0.455223	0.129839	0.763673	0.0428615
Mesci_1887	Chromosome	499.573	0.353343	0.239155	1.47746	0.139552	0.547984	3.72706	11.0316	1.83065	10.2307	6.05094	7.84538	5.52978	2.80486	8.04235	1.21061
Mesci_1888	Chromosome	705.009	0.265005	0.164617	1.60983	0.107435	0.491667	5.04241	4.96641	1.7399	6.40061	5.09959	5.21272	3.91624	1.08839	5.57097	0.416103
Mesci_1889	Chromosome	380.053	-0.170328	0.188569	-0.903266	0.366385	0.77693	16.181	23.5704	4.5453	14.4901	13.1016	13.1766	14.7656	5.53748	13.5894	0.450835
Mesci_1890	Chromosome	1007.3	0.0336337	0.188312	0.178606	0.858247	0.971278	10.4624	15.4039	2.79773	13.6395	8.57495	9.16935	9.55467	3.66728	10.4613	1.59837
Mesci_1891	Chromosome	184.476	0.0233956	0.164615	0.142123	0.886983	0.978421	2.93175	3.7502	0.919644	3.4251	2.56356	2.61451	2.53386	0.840981	2.86772	0.279075
Mesci_1892	Chromosome	76.1903	0.126544	0.207407	0.610128	0.541777	0.866905	1.68315	1.77553	0.624886	1.84373	1.71526	1.6772	1.36119	0.369116	1.7454	0.0503767
Mesci_1893	Chromosome	262.605	-0.40241	0.256272	-1.57024	0.116358	0.510146	2.62546	3.565	2.44556	3.22049	2.49685	2.31798	2.87867	0.347071	2.67844	0.275897
Mesci_1894	Chromosome	664.141	0.470064	0.233938	2.00935	0.0444999	0.343544	12.8135	15.924	2.26393	22.6886	13.2472	13.1867	10.3338	4.13363	16.3742	3.15726
Mesci_1895	Chromosome	359.381	-0.0591591	0.173977	-0.340041	0.733826	0.938371	3.34455	3.46291	0.997159	3.62295	2.59507	2.27493	2.60154	0.802917	2.83098	0.406625
Mesci_1896	Chromosome	1012	0.126752	0.160957	0.787489	0.430996	0.813441	8.35034	10.6694	3.98243	12.496	8.83677	9.06947	7.66738	1.96032	10.1341	1.18287
Mesci_1897	Chromosome	3156.52	0.0405297	0.140497	0.288474	0.772984	0.95302	25.3443	29.2598	9.6842	29.0337	23.5863	23.9525	21.4294	5.9804	25.5242	1.75797
Mesci_1898	Chromosome	25.265	-0.116111	0.25845	-0.44926	0.653244	0.911302	1.76571	3.12567	0.698115	2.87722	1.46483	1.28702	1.86317	0.702467	1.87636	0.503056
Mesci_1899	Chromosome	366.138	0.219661	0.234301	0.937514	0.348494	0.763944	5.46017	14.5571	2.15483	12.0297	7.69284	8.21759	7.3907	3.70807	9.31336	1.36657
Mesci_1900	Chromosome	202.248	-0.16494	0.172976	-0.953545	0.340314	0.761329	2.94477	4.5863	1.37597	3.56058	2.85457	2.57404	2.96901	0.926822	2.9964	0.293486
Mesci_1901	Chromosome	329.102	-0.327026	0.180221	-1.81458	0.0695886	0.410329	8.65151	8.94501	2.32808	6.38652	4.93767	5.70265	6.64153	2.15839	5.67561	0.418467
Mesci_1902	Chromosome	1092.14	-0.229911	0.181115	-1.26942	0.204292	0.632581	21.992	24.7001	10.2028	20.9733	17.1939	18.9887	18.9649	4.45029	19.0519	1.09149
Mesci_1903	Chromosome	146.253	-0.0776788	0.178688	-0.434716	0.663769	0.916553	5.83862	8.12482	1.98214	7.5224	4.66301	4.69505	5.31519	1.79245	5.62682	0.947834
Mesci_1904	Chromosome	318.973	-0.211268	0.18778	-1.12508	0.260554	0.684325	3.88606	6.50578	1.40876	4.95939	2.6417	3.41468	3.93353	1.47157	3.67192	0.68131
Mesci_1905	Chromosome	190.916	0.199891	0.179047	1.11642	0.264242	0.687218	4.07116	4.90532	1.20611	5.91965	3.41748	4.04653	3.3942	1.12023	4.46122	0.751484
Mesci_1906	Chromosome	290.687	0.0854577	0.185487	0.46072	0.644999	0.908821	4.67941	6.07418	1.18206	5.7859	4.07606	3.90489	3.97855	1.45506	4.58895	0.600512
Mesci_1907	Chromosome	73.6471	-0.174616	0.202643	-0.861696	0.388855	0.792549	5.23911	7.80233	1.77344	5.1871	4.59274	4.27798	4.93829	1.74688	4.68594	0.266545
Mesci_1908	Chromosome	637.554	0.0106982	0.182158	0.05873	0.953167	0.986774	10.7893	13.0514	2.71615	11.3932	9.15238	8.22745	8.85227	3.13679	9.59101	0.939821
Mesci_1909	Chromosome	782.971	-0.265881	0.173584	-1.53171	0.125594	0.524726	11.0872	10.8966	4.21183	9.65969	7.2084	8.34344	8.73187	2.26069	8.40384	0.70827
Mesci_1910	Chromosome	400.354	-0.229586	0.164724	-1.39376	0.163389	0.578428	9.3749	11.4547	3.75212	8.73186	7.98761	7.00647	8.1939	2.30061	7.90865	0.49964
Mesci_1911	Chromosome	239.446	-0.0745229	0.184341	-0.404266	0.686017	0.921524	4.12784	4.12909	1.71948	4.54478	3.15215	3.62082	3.32547	0.802996	3.77258	0.409117
Mesci_1912	Chromosome	86.7339	-0.0664208	0.215942	-0.307586	0.758397	0.945832	1.2863	1.2534	0.356295	1.18814	1.10329	0.806403	0.965332	0.304667	1.03261	0.115726
Mesci_1913	Chromosome	23621.2	-0.527371	0.262421	-2.00964	0.0444694	0.343544	256.056	299.189	244.759	264.978	195.694	209.6	266.668	16.5844	223.424	21.1611
Mesci_1914	Chromosome	311.096	-0.502563	0.236964	-2.12084	0.0339349	0.301145	6.96372	10.974	5.08789	9.46486	4.65529	4.94487	7.67521	1.73602	6.355	1.55717
Mesci_1915	Chromosome	340.617	-0.295158	0.253745	-1.16321	0.244744	0.668546	13.5805	17.6556	12.0143	16.6202	13.5583	14.2791	14.4168	1.68134	14.8192	0.924235
Mesci_1916	Chromosome	447.776	0.373225	0.235895	1.58217	0.113611	0.506803	9.82776	19.727	2.36149	18.4506	13.4605	12.8253	10.6387	5.02935	14.9121	1.77873
Mesci_1917	Chromosome	578.24	0.295649	0.222005	1.33172	0.182951	0.605211	15.4852	31.2635	4.43361	29.274	18.17	20.5198	17.0608	7.78508	22.6546	3.37849
Mesci_1918	Chromosome	435.478	0.385566	0.196222	1.96495	0.0494202	0.362921	10.7959	15.0053	2.60312	17.5765	11.2824	12.3014	9.46811	3.64125	13.7201	1.95053
Mesci_1919	Chromosome	353.523	-0.424421	0.193434	-2.19414	0.0282251	0.275086	7.56846	7.12595	2.61697	5.53504	3.66572	5.18263	5.77046	1.58191	4.79446	0.573469
Mesci_1920	Chromosome	183.836	-0.307294	0.198027	-1.55178	0.120714	0.518443	3.31233	3.90766	1.16599	3.34939	1.633	2.5578	2.79533	0.832596	2.51339	0.495976
Mesci_1921	Chromosome	1070.38	-0.321656	0.22178	-1.45034	0.146963	0.559307	12.7621	20.4012	4.26393	16.3808	6.22475	9.11979	12.4757	4.66062	10.5751	3.02075
Mesci_1922	Chromosome	857.039	-0.388254	0.211033	-1.83978	0.0658009	0.403047	14.1257	16.6419	4.79108	14.427	5.76503	9.69176	11.8529	3.60485	9.96127	2.50413
Mesci_1923	Chromosome	304.101	0.112548	0.210013	0.535909	0.592021	0.886372	0.674703	0.676349	0.350863	0.937672	0.72698	0.693212	0.567305	0.108222	0.785955	0.0764824
Mesci_1924	Chromosome	83.9388	0.0549643	0.225607	0.243628	0.807519	0.963397	1.0236	1.08321	0.210236	0.932837	0.919856	0.751428	0.772348	0.281582	0.86804	0.0584265
Mesci_1925	Chromosome	176.39	-0.0456584	0.214313	-0.213045	0.831292	0.967513	3.30817	3.97963	1.82079	3.85037	3.79495	3.07331	3.0362	0.637869	3.57288	0.250293
Mesci_1926	Chromosome	41.1935	0.42869	0.247207	1.73413	0.0828944	0.44562	1.61857	1.80327	0.222128	2.112	1.84696	1.76965	1.21466	0.49912	1.90954	0.103662
Mesci_1927	Chromosome	46.4125	0.297031	0.257633	1.15293	0.248941	0.672602	0.544017	1.31809	0.275099	1.04582	0.698289	1.31266	0.712402	0.312635	1.01892	0.177862
Mesci_1928	Chromosome	714.482	0.383057	0.166052	2.30685	0.0210632	0.234863	4.43119	6.08	1.32474	6.46794	4.89596	5.79529	3.94531	1.39406	5.71973	0.455362
Mesci_1929	Chromosome	32.7889	-0.00979432	0.248042	-0.0394866	0.968502	0.99261	1.83634	2.53901	0.324941	1.76306	1.50814	1.57016	1.56676	0.653204	1.61379	0.0767538
Mesci_1930	Chromosome	256.937	-0.174653	0.181048	-0.964675	0.334707	0.757768	1.85489	3.17343	0.895776	2.46684	1.85962	1.58602	1.9747	0.660227	1.97083	0.260277
Mesci_1931	Chromosome	348.044	-0.111528	0.199234	-0.559785	0.575626	0.884292	2.71516	3.62234	1.54169	3.48895	2.35787	2.99209	2.6264	0.602269	2.9463	0.327316
Mesci_1932	Chromosome	401.592	0.438944	0.158556	2.76839	0.0056334	0.109246	17.7762	22.9954	7.11949	28.1298	22.1664	26.0007	15.9637	4.67173	25.4323	1.74476
Mesci_1933	Chromosome	1528.47	0.348877	0.230674	1.51242	0.130426	0.53277	33.687	50.237	24.3407	62.8019	58.8331	64.7485	36.0882	7.57143	62.1278	1.74055
Mesci_1934	Chromosome	694.755	0.419867	0.229841	1.82677	0.0677344	0.409485	17.7526	33.947	4.30876	31.9787	23.6301	25.7578	18.6694	8.5681	27.1222	2.50471
Mesci_1935	Chromosome	469.667	0.382445	0.178312	2.14481	0.0319683	0.292447	14.0851	25.934	5.91757	29.9923	18.3071	20.5701	15.3122	5.81072	22.9565	3.57804
Mesci_1936	Chromosome	1361.83	0.39875	0.164526	2.42363	0.0153661	0.198432	13.4356	24.4969	5.88255	26.4347	19.619	19.9562	14.605	5.4052	22.0033	2.21783
Mesci_1937	Chromosome	2249.32	0.443039	0.1474	3.00569	0.00264982	0.067821	19.1838	25.7946	6.3397	28.6291	24.2967	25.4273	17.106	5.71142	26.1177	1.29742
Mesci_1938	Chromosome	3510.17	0.422294	0.138389	3.0515	0.00227698	0.0622009	33.016	48.9299	11.7308	55.056	43.6429	42.3123	31.2256	10.7757	47.0038	4.04442
Mesci_1939	Chromosome	789.041	0.494321	0.177062	2.7918	0.00524155	0.105988	11.5497	21.8398	4.8814	23.3494	18.1686	19.8767	12.757	4.93255	20.4649	1.5242
Mesci_1940	Chromosome	107.033	0.668002	0.210865	3.16791	0.0015354	0.0481996	2.75355	2.9246	0.546319	4.78856	3.40863	3.61269	2.07482	0.765846	3.93663	0.430021
Mesci_1941	Chromosome	448.604	0.456545	0.145031	3.14792	0.00164439	0.0499647	3.90842	5.33046	1.38932	6.34207	5.04401	5.27145	3.54273	1.15231	5.55251	0.400202
Mesci_1942	Chromosome	461.48	0.49887	0.150735	3.30959	0.000934319	0.0321746	4.13659	5.22388	1.34805	6.61201	5.01329	5.70086	3.56951	1.15423	5.77539	0.463015
Mesci_1943	Chromosome	1046.44	0.318386	0.169795	1.87512	0.0607762	0.391858	8.66756	12.3862	4.33497	14.0729	11.4331	12.6855	8.46292	2.32645	12.7305	0.762376
Mesci_1944	Chromosome	254.713	0.309813	0.179756	1.72352	0.0847942	0.448096	4.68604	6.29506	2.25437	7.47966	5.48025	6.86	4.41182	1.17448	6.60664	0.590918
Mesci_1945	Chromosome	1027.21	0.378862	0.14224	2.66353	0.00773245	0.132337	7.08429	11.1976	2.82622	12.6529	9.33262	9.29749	7.03603	2.41673	10.4277	1.11268
Mesci_1946	Chromosome	3177.01	0.294928	0.143133	2.06052	0.0393484	0.324968	40.7191	52.514	12.723	55.6123	45.1811	43.9762	35.3187	11.7998	48.2565	3.6943
Mesci_1947	Chromosome	8834.86	0.277245	0.236693	1.17133	0.241466	0.66775	113.245	203.084	24.5651	159.684	136.145	136.162	113.631	51.5342	143.997	7.84357
Mesci_1948	Chromosome	417.39	0.375373	0.194106	1.93385	0.0531311	0.373166	6.71549	7.47323	3.21279	10.2123	8.28576	9.93748	5.8005	1.31222	9.4785	0.601625
Mesci_1949	Chromosome	324.733	0.499819	0.161817	3.08878	0.00200977	0.0568135	7.70492	8.85971	3.22479	13.2734	10.0296	10.7798	6.59648	1.71849	11.3609	0.980466
Mesci_1950	Chromosome	508.375	0.280781	0.167156	1.67976	0.093004	0.464195	8.91834	14.2469	2.94306	13.6297	10.1556	11.136	8.70275	3.26491	11.6404	1.03411
Mesci_1951	Chromosome	342.566	0.206553	0.199288	1.03645	0.299991	0.726283	5.72794	10.4701	3.62209	11.0267	8.19414	8.67743	6.60672	2.0251	9.29943	0.874838
Mesci_1952	Chromosome	1255.91	0.236189	0.202705	1.16518	0.243944	0.668061	11.4302	13.9383	6.52433	18.2647	14.4533	15.6556	10.631	2.17723	16.1245	1.12496
Mesci_1953	Chromosome	295.895	0.0877056	0.181744	0.482578	0.629396	0.901658	7.99921	12.0655	2.28474	10.9301	7.2489	7.57587	7.44983	2.8368	8.58495	1.17636
Mesci_1954	Chromosome	1217.51	0.207894	0.158356	1.31283	0.189242	0.614683	19.1386	31.2439	6.90345	27.768	21.9766	23.0587	19.0953	7.02652	24.2678	1.77778
Mesci_1955	Chromosome	269.573	0.20873	0.188264	1.10871	0.267555	0.690896	8.59637	14.6821	4.88157	16.4984	10.6202	12.1854	9.38666	2.85662	13.1013	1.7576
Mesci_1956	Chromosome	464.983	0.304373	0.181362	1.67826	0.0932965	0.464195	14.5661	21.7534	4.17865	20.6607	17.5359	16.4072	13.4994	5.10136	18.2012	1.27215
Mesci_1957	Chromosome	438.254	0.391058	0.149728	2.61179	0.00900687	0.144161	14.3111	20.2951	4.70141	23.3224	17.1708	17.5724	13.1025	4.54189	19.3552	1.98699
Mesci_1958	Chromosome	501.055	0.419866	0.158394	2.65077	0.00803085	0.135162	7.29828	10.1395	2.48058	10.9702	9.73887	9.36767	6.63946	2.23536	10.0256	0.484302
Mesci_1959	Chromosome	1156.34	0.292406	0.154114	1.89733	0.0577841	0.381983	10.1315	12.478	4.51307	15.521	11.6795	12.8042	9.04085	2.36306	13.3349	1.14025
Mesci_1960	Chromosome	818.626	0.366439	0.144376	2.53809	0.0111459	0.164327	14.2038	18.0377	5.3595	20.5325	17.2852	18.1571	12.5337	3.75394	18.6583	0.970321
Mesci_1961	Chromosome	2560.27	0.349857	0.158348	2.20942	0.0271452	0.268423	17.587	26.7123	5.62191	27.3865	21.3318	21.402	16.6404	6.10664	23.3735	2.00662
Mesci_1962	Chromosome	686.497	0.0932995	0.257896	0.361772	0.717522	0.931451	7.85298	23.24	2.51774	17.5501	9.03154	10.3314	11.2036	6.21215	12.3044	2.64958
Mesci_1963	Chromosome	789.249	0.288011	0.128817	2.23581	0.0253644	0.258281	10.6539	14.3653	3.95893	16.118	11.6606	12.6584	9.65937	3.04494	13.479	1.35057
Mesci_1964	Chromosome	603.878	0.378262	0.144802	2.61228	0.00899413	0.144161	17.6662	26.4815	7.55676	30.827	22.2445	24.9622	17.2348	5.46737	26.0113	2.53246
Mesci_1965	Chromosome	924.587	0.19986	0.152352	1.31183	0.189577	0.614683	10.9261	16.2098	4.97777	16.0786	12.8087	13.9777	10.7046	3.24431	14.2883	0.956609
Mesci_1966	Chromosome	438.787	0.275159	0.158963	1.73096	0.083458	0.446183	4.74769	6.90538	2.13777	7.81413	5.29549	6.5171	4.59695	1.37835	6.54224	0.727176
Mesci_1967	Chromosome	281.514	0.170607	0.175291	0.973277	0.330416	0.753682	7.77236	13.5435	2.92113	11.5927	8.82216	9.6262	8.07899	3.07024	10.0137	0.822931
Mesci_1968	Chromosome	815.982	0.51309	0.150582	3.40739	0.000655879	0.0241994	12.3669	14.3401	5.15227	22.5166	15.7333	17.177	10.6197	2.79245	18.4756	2.06302
Mesci_1969	Chromosome	726.658	0.626644	0.169711	3.69241	0.000222138	0.0100975	11.4436	16.8163	3.4962	20.3004	17.0782	17.7685	10.5854	3.86906	18.3824	0.979518
Mesci_1970	Chromosome	218.182	0.132761	0.212344	0.625216	0.531829	0.861161	3.79149	3.42202	0.814714	3.75847	3.25848	2.78355	2.67608	0.936772	3.26683	0.281464
Mesci_1971	Chromosome	53.3814	-0.143968	0.223936	-0.642899	0.520289	0.855424	1.56952	1.37016	0.408031	1.35964	0.949219	1.06958	1.1159	0.358585	1.12615	0.121808
Mesci_1972	Chromosome	722.658	-0.037846	0.19512	-0.193963	0.846205	0.969355	7.00399	6.11395	2.69817	6.83536	5.74288	5.86054	5.27204	1.31233	6.14626	0.346222
Mesci_1973	Chromosome	699.83	0.20027	0.160533	1.24753	0.212203	0.639184	8.90112	9.63326	3.47197	11.6679	9.57036	8.83636	7.33545	1.94327	10.0249	0.84839
Mesci_1974	Chromosome	277.179	0.0987029	0.188504	0.523612	0.600549	0.888514	4.38648	4.7868	1.66704	4.67087	4.77974	4.0581	3.61344	0.980036	4.5029	0.224614
Mesci_1975	Chromosome	214.931	0.129078	0.176694	0.730519	0.465073	0.833914	4.16188	4.0631	1.39956	4.98911	3.80127	3.60558	3.20818	0.90476	4.13199	0.432267
Mesci_1976	Chromosome	664.518	-0.0306012	0.19924	-0.15359	0.877933	0.976856	7.17885	15.5217	3.40246	12.4124	7.96308	7.80419	8.70101	3.58036	9.39323	1.51029
Mesci_1977	Chromosome	428.559	0.235078	0.138283	1.69997	0.0891357	0.455458	4.74397	6.03561	1.79165	6.98155	4.94439	5.20614	4.19041	1.256	5.71069	0.639904
Mesci_1978	Chromosome	437.054	0.0434931	0.156187	0.278469	0.780652	0.956375	5.71242	6.44418	1.89686	6.13542	5.22439	5.04355	4.68449	1.40973	5.46779	0.337873
Mesci_1979	Chromosome	1836.84	-0.179153	0.158412	-1.13093	0.258083	0.682378	10.8491	14.9814	5.29704	13.2331	9.67539	9.45031	10.3759	2.80563	10.7863	1.22513
Mesci_1980	Chromosome	67.9812	-0.182696	0.230153	-0.793803	0.42731	0.812752	3.66222	5.05807	0.827396	3.19238	2.15125	3.16988	3.18256	1.24461	2.83784	0.343353
Mesci_1981	Chromosome	93.0956	0.0802725	0.273647	0.293343	0.76926	0.95052	6.03804	9.5043	0.62121	9.26472	3.83629	4.48186	5.38785	2.58485	5.86096	1.71205
Mesci_1982	Chromosome	32.1377	0.0626289	0.24965	0.250867	0.801917	0.962097	0.598413	0.437449	0.217352	0.65517	0.408969	0.550965	0.417738	0.110443	0.538368	0.0713506
Mesci_1983	Chromosome	643.7	0.246653	0.222294	1.10958	0.267181	0.690683	5.08619	11.5313	2.58568	13.3445	6.31329	7.24473	6.40106	2.66475	8.9675	2.20495
Mesci_1984	Chromosome	486.544	0.280953	0.164467	1.70826	0.0875885	0.453167	2.15669	2.13645	0.670916	2.92794	2.08534	2.06613	1.65468	0.491919	2.3598	0.284124
Mesci_1985	Chromosome	702.958	0.188398	0.167248	1.12646	0.259972	0.684325	3.81253	4.3446	1.71261	5.67221	3.84285	4.24845	3.28991	0.80347	4.58783	0.554684
Mesci_1986	Chromosome	197.059	0.240587	0.17332	1.38811	0.165103	0.579085	2.56976	4.40773	1.04642	4.36947	3.12268	3.22846	2.67463	0.971741	3.57353	0.399138
Mesci_1987	Chromosome	58.2493	-0.100571	0.223278	-0.450431	0.652399	0.91117	0.612496	1.04254	0.374254	0.923736	0.563358	0.704548	0.676431	0.195549	0.730547	0.104841
Mesci_1988	Chromosome	198.705	0.180797	0.194435	0.929857	0.352445	0.767224	8.66376	9.35586	1.98214	10.1239	7.10865	7.92804	6.66725	2.35106	8.38686	0.900151
Mesci_1989	Chromosome	407.272	0.320284	0.182363	1.7563	0.0790377	0.433487	4.88583	5.01465	1.24242	6.93241	4.51723	4.54848	3.7143	1.2365	5.33271	0.799901
Mesci_1990	Chromosome	1032.25	-0.283811	0.174274	-1.62854	0.103411	0.483293	9.0162	16.5458	4.14219	11.8701	7.26426	7.82406	9.90141	3.60787	8.98615	1.45101
Mesci_1991	Chromosome	279.65	0.132816	0.180791	0.734636	0.462561	0.831206	5.05044	4.92617	1.40754	5.49543	4.02225	4.69784	3.79472	1.19413	4.7385	0.425755
Mesci_1992	Chromosome	111.169	0.0405364	0.195059	0.207816	0.835373	0.968931	4.5404	5.2209	2.10341	5.91185	4.65835	4.11387	3.9549	0.94636	4.89469	0.532316
Mesci_1993	Chromosome	128.204	0.178381	0.19785	0.901597	0.367271	0.77693	2.49571	2.31091	0.660216	2.96266	1.94441	2.27389	1.82228	0.583474	2.39365	0.299983
Mesci_1994	Chromosome	242.715	0.216848	0.229888	0.943277	0.345539	0.76229	1.92009	1.93926	1.16526	3.17929	2.16332	2.60569	1.67487	0.254865	2.64943	0.294101
Mesci_1995	Chromosome	33.0684	-0.173515	0.238554	-0.727363	0.467003	0.833914	2.95164	2.98572	0.909349	2.98229	1.70343	2.0746	2.28223	0.686513	2.25344	0.379852
Mesci_1996	Chromosome	737.422	0.25604	0.256301	0.99898	0.317804	0.744952	13.0446	33.4452	3.295	25.8463	15.8051	20.8418	16.5949	8.88279	20.8311	2.89863
Mesci_1997	Chromosome	148.492	0.36155	0.220145	1.64233	0.100522	0.47637	2.80909	6.20763	1.01544	5.65426	3.84446	4.79707	3.34405	1.52254	4.76527	0.522686
Mesci_1998	Chromosome	19816.4	0.232509	0.159866	1.4544	0.145835	0.557289	56.6197	64.4853	22.3849	70.9913	64.6851	62.8354	47.83	12.9235	66.1706	2.4688
Mesci_1999	Chromosome	1185.95	0.215409	0.142559	1.51102	0.130784	0.533462	27.9476	39.8762	9.76133	38.126	31.6004	30.584	25.8617	8.75576	33.4368	2.36287
Mesci_2000	Chromosome	1792.28	0.319865	0.141051	2.26772	0.0233463	0.246678	32.154	42.4208	14.2528	52.2742	38.8511	40.8948	29.6092	8.23035	44.0067	4.17564
Mesci_2001	Chromosome	1299.63	0.427868	0.178776	2.39332	0.0166965	0.20446	29.2298	46.9132	13.6359	66.4265	34.7788	45.3633	29.9263	9.61263	48.8562	9.30132
Mesci_2002	Chromosome	964.279	0.363125	0.174057	2.08624	0.0369569	0.315773	18.4998	29.7668	9.03353	38.8366	22.0731	28.0753	19.1	5.9927	29.6617	4.90378
Mesci_2003	Chromosome	152.959	0.282855	0.180725	1.56511	0.117557	0.513759	1.19908	2.00712	0.496157	2.00357	1.62874	1.50286	1.23412	0.436529	1.71172	0.150382
Mesci_2004	Chromosome	65.741	0.285834	0.209454	1.36466	0.17236	0.590324	0.397347	0.443674	0.16567	0.595126	0.487293	0.423576	0.335564	0.0859933	0.501998	0.0500652
Mesci_2005	Chromosome	22.1594	0.15845	0.255878	0.61924	0.535758	0.8634	0.262804	0.30418	0.0661217	0.355346	0.255939	0.221487	0.211035	0.0734346	0.277591	0.0401295
Mesci_2006	Chromosome	14.5146	0.123728	0.272521	0.454015	0.649818	0.91117	0.264032	0.503343	0.094901	0.329544	0.342846	0.372875	0.287425	0.118486	0.348422	0.0128154
Mesci_2007	Chromosome	205.559	0.178757	0.183128	0.976134	0.328998	0.753276	3.40232	4.11999	0.85166	4.2086	3.10306	3.15527	2.79132	0.991713	3.48898	0.360126
Mesci_2008	Chromosome	155.495	0.154934	0.201507	0.768876	0.441967	0.818957	0.249011	0.510465	0.140599	0.476554	0.327261	0.358881	0.300025	0.109775	0.387565	0.0454212
Mesci_2009	Chromosome	23.3112	0.0295746	0.25865	0.114342	0.908967	0.98205	1.13917	0.930721	0.294805	1.32704	0.821786	0.726544	0.788232	0.253945	0.958455	0.18633
Mesci_2010	Chromosome	16.7446	0.310997	0.270748	1.14866	0.250697	0.673483	0.297775	0.486575	0.0321088	0.495547	0.338329	0.345918	0.272153	0.131817	0.393265	0.0511879
Mesci_2011	Chromosome	106.838	0.0971356	0.186334	0.521298	0.602159	0.890068	1.2273	1.42695	0.529352	1.62019	1.18502	1.24509	1.0612	0.272098	1.3501	0.136154
Mesci_2012	Chromosome	24.2969	0.359703	0.259054	1.38853	0.164976	0.579085	0.34062	0.425623	0.224693	0.750239	0.416278	0.591482	0.330312	0.0582321	0.586	0.0964451
Mesci_2013	Chromosome	370.148	-0.0739176	0.173089	-0.427049	0.669343	0.918206	7.52245	10.4834	2.36262	9.55285	5.35896	6.41972	6.78949	2.37274	7.11051	1.25898
Mesci_2014	Chromosome	70.0168	-0.123263	0.258991	-0.475933	0.634122	0.902728	0.673971	0.497844	0.398212	0.591528	0.63139	0.600609	0.523342	0.0806192	0.607842	0.0120619
Mesci_2015	Chromosome	161.188	-0.13973	0.20358	-0.686364	0.492483	0.845313	4.04187	3.43845	1.58157	3.96992	2.84963	3.00684	3.02063	0.740314	3.27547	0.350181
Mesci_2016	Chromosome	518.474	-0.239046	0.229281	-1.04259	0.297138	0.722748	4.99472	4.22247	2.61808	5.15173	3.64068	3.73544	3.94509	0.699955	4.17595	0.488658
Mesci_2017	Chromosome	283.717	-0.278448	0.222805	-1.24974	0.211395	0.639184	5.27261	4.26774	1.25872	3.11189	3.40733	2.83547	3.59969	1.20589	3.11823	0.165114
Mesci_2018	Chromosome	185.003	-0.412521	0.227928	-1.80987	0.0703156	0.413168	3.81808	2.65103	0.852338	2.23301	1.87963	1.64712	2.44048	0.862585	1.91992	0.170327
Mesci_2019	Chromosome	45.106	-0.220378	0.247887	-0.889023	0.373991	0.78167	2.3371	2.13409	0.444718	1.48709	1.63637	1.20247	1.63864	0.599828	1.44198	0.127272
[truncated: 3,936 more rows]
